# Supplementary material for: ﻿Heterocypris exodonta sp. nov. (Ostracoda, Cyprididae), morphological and molecular description of a high altitude asexual microcrustacean from the Nam Co region, Southern Tibetan Plateau
Source: Zookeys. 2025 Dec 19;1264:207–48. doi: 10.3897/zookeys.1264.140174 (PMC12743249; doi:10.3897/zookeys.1264.140174)
Supplement: XML Treatment for Heterocypris [file zookeys.1264.140174-treatment1.xml]

<!DOCTYPE tp:taxon-treatment
  PUBLIC "-//TaxonX//DTD Taxonomic Treatment Publishing DTD v0 20100105//EN" "tax-treatment-NSO.dtd">
<tp:taxon-treatment xmlns:tp="http://www.plazi.org/taxpub"><tp:treatment-meta><kwd-group><label>Taxon classification</label><kwd>
                <named-content content-type="kingdom">Animalia</named-content>
              </kwd><kwd>
                <named-content content-type="order">Ostracoda</named-content>
              </kwd><kwd>
                <named-content content-type="family">Cyprididae</named-content>
              </kwd></kwd-group><mixed-citation publication-type="journal"><person-group><name><surname>Bonilla-Flores</surname><given-names>Mauricio</given-names></name><name><surname>Karanovic</surname><given-names>Ivana</given-names></name><name><surname>Echeverría-Galindo</surname><given-names>Paula</given-names></name><name><surname>Frenzel</surname><given-names>Peter</given-names></name><name><surname>Pérez</surname><given-names>Liseth</given-names></name><name><surname>Börner</surname><given-names>Nicole</given-names></name><name><surname>Dulias</surname><given-names>Katharina</given-names></name><name><surname>Wang</surname><given-names>Junbo</given-names></name><name><surname>Schwalb</surname><given-names>Antje</given-names></name></person-group><article-title>﻿<italic><tp:taxon-name><tp:taxon-name-part taxon-name-part-type="genus" reg="Heterocypris">Heterocypris</tp:taxon-name-part> <tp:taxon-name-part taxon-name-part-type="species" reg="exodonta">exodonta</tp:taxon-name-part></tp:taxon-name></italic> sp. nov. (<tp:taxon-name><tp:taxon-name-part taxon-name-part-type="class">Ostracoda</tp:taxon-name-part></tp:taxon-name>, <tp:taxon-name><tp:taxon-name-part taxon-name-part-type="family">Cyprididae</tp:taxon-name-part></tp:taxon-name>), morphological and molecular description of a high altitude asexual microcrustacean from the Nam Co region, Southern Tibetan Plateau</article-title><source>Zookeys</source><day>19</day><month>12</month><year>2025</year><volume>1264</volume><fpage>207</fpage><lpage>248</lpage><pub-id pub-id-type="doi">10.3897/zookeys.1264.140174</pub-id></mixed-citation></tp:treatment-meta><tp:nomenclature><label>﻿Genus</label><tp:taxon-name><object-id xmlns:xlink="http://www.w3.org/1999/xlink" content-type="arpha" xlink:type="simple">9ADCB2BA-C13F-532E-A18E-C75E451E039D</object-id>
              <tp:taxon-name-part taxon-name-part-type="genus" reg="Heterocypris">Heterocypris</tp:taxon-name-part>
            </tp:taxon-name><tp:taxon-authority>Claus, 1892</tp:taxon-authority></tp:nomenclature><tp:treatment-sec sec-type="Brief diagnosis" id="SECID0E3HAG"><title>Brief diagnosis.</title><p>(after <xref ref-type="bibr" rid="B52">Meisch 2000</xref> and <xref ref-type="bibr" rid="B39">Karanovic 2012</xref>): valves asymmetrical, the left valve (<abbrev xmlns:xlink="http://www.w3.org/1999/xlink" xlink:title="left valve" id="ABBRID0EKIAG" xlink:type="simple">LV</abbrev>) longer and higher, overlapping the right valve (<abbrev xmlns:xlink="http://www.w3.org/1999/xlink" xlink:title="right valve" id="ABBRID0EOIAG" xlink:type="simple">RV</abbrev>). In the dorsal area, <abbrev xmlns:xlink="http://www.w3.org/1999/xlink" xlink:title="left valve" id="ABBRID0ESIAG" xlink:type="simple">LV</abbrev> lacks a hump, or gibbosity, and the <abbrev xmlns:xlink="http://www.w3.org/1999/xlink" xlink:title="right valve" id="ABBRID0EWIAG" xlink:type="simple">RV</abbrev> has margins bearing denticles (<xref ref-type="bibr" rid="B89">Victor and Fernando 1980</xref>; <xref ref-type="bibr" rid="B50">Martens et al. 2019</xref>). Antenna with natatory setae extending beyond the tips of terminal claws, maxillular palp two-segmented, with the third endite bearing two-segmented and serrated teeth. Walking leg (T2) with a small seta d1; cleaning leg (T3) with a seta at the tip of the segment transformed into a pincer organ; uropodal ramus well developed.</p></tp:treatment-sec><ref-list><ref id="B52"><mixed-citation xmlns:xlink="http://www.w3.org/1999/xlink" xlink:type="simple"><person-group><name name-style="western"><surname>Meisch</surname><given-names>C</given-names></name></person-group> (<year>2000</year>) <source>Freshwater <tp:taxon-name><tp:taxon-name-part taxon-name-part-type="class">Ostracoda</tp:taxon-name-part></tp:taxon-name> of Western and Central Europe. Süßwasserfauna von Mitteleuropa 8/3.</source><publisher-name>Spektrum Akademischer Verlag</publisher-name>, <publisher-loc>Heidelberg, Berlin</publisher-loc>, <size units="page">522 pp</size>.</mixed-citation></ref><ref id="B39"><mixed-citation xmlns:xlink="http://www.w3.org/1999/xlink" xlink:type="simple"><person-group><name name-style="western"><surname>Karanovic</surname><given-names>I</given-names></name></person-group> (<year>2012</year>) <source>Recent freshwater ostracods of the world. <tp:taxon-name><tp:taxon-name-part taxon-name-part-type="subphylum">Crustacea</tp:taxon-name-part></tp:taxon-name>, <tp:taxon-name><tp:taxon-name-part taxon-name-part-type="class">Ostracoda</tp:taxon-name-part></tp:taxon-name>, <tp:taxon-name><tp:taxon-name-part taxon-name-part-type="order">Podocopida</tp:taxon-name-part></tp:taxon-name>.</source><publisher-name>Springer</publisher-name>, <publisher-loc>Berlin Heidelberg</publisher-loc>, <size units="page">608 pp</size>. <ext-link xlink:href="10.1007/978-3-642-21810-1" ext-link-type="doi" xlink:type="simple">https://doi.org/10.1007/978-3-642-21810-1</ext-link></mixed-citation></ref><ref id="B89"><mixed-citation xmlns:xlink="http://www.w3.org/1999/xlink" xlink:type="simple"><person-group><name name-style="western"><surname>Victor</surname><given-names>R</given-names></name><name name-style="western"><surname>Fernando</surname><given-names>CH</given-names></name></person-group> (<year>1980</year>) <article-title>On <italic><tp:taxon-name><tp:taxon-name-part taxon-name-part-type="genus">Heterocypris</tp:taxon-name-part> <tp:taxon-name-part taxon-name-part-type="species">makua</tp:taxon-name-part></tp:taxon-name></italic> (Tressler) 1937, a freshwater ostracod (<tp:taxon-name><tp:taxon-name-part taxon-name-part-type="subphylum">Crustacea</tp:taxon-name-part></tp:taxon-name>: <tp:taxon-name><tp:taxon-name-part taxon-name-part-type="class">Ostracoda</tp:taxon-name-part></tp:taxon-name>) from the Hawaiian Islands, with notes on the other species of the genus.</article-title><source>Canadian Journal of Zoology</source><volume>58</volume>(<issue>7</issue>): <fpage>1288</fpage>–<lpage>1297</lpage>. <ext-link xlink:href="10.1139/z80-180" ext-link-type="doi" xlink:type="simple">https://doi.org/10.1139/z80-180</ext-link></mixed-citation></ref><ref id="B50"><mixed-citation xmlns:xlink="http://www.w3.org/1999/xlink" xlink:type="simple"><person-group><name name-style="western"><surname>Martens</surname><given-names>K</given-names></name><name name-style="western"><surname>Yavuzatmaca</surname><given-names>M</given-names></name><name name-style="western"><surname>Higuti</surname><given-names>J</given-names></name></person-group> (<year>2019</year>) <article-title>On a new species of the genus <italic><tp:taxon-name><tp:taxon-name-part taxon-name-part-type="genus">Cyprinotus</tp:taxon-name-part></tp:taxon-name></italic> (<tp:taxon-name><tp:taxon-name-part taxon-name-part-type="subphylum">Crustacea</tp:taxon-name-part></tp:taxon-name>, <tp:taxon-name><tp:taxon-name-part taxon-name-part-type="class">Ostracoda</tp:taxon-name-part></tp:taxon-name>) from a temporary wetland in New Caledonia (Pacific Ocean), with a reappraisal of the genus.</article-title><source>European Journal of Taxonomy</source><volume>566</volume>(<issue>566</issue>): <fpage>1</fpage>–<lpage>22</lpage>. <ext-link xlink:href="10.5852/ejt.2019.566" ext-link-type="doi" xlink:type="simple">https://doi.org/10.5852/ejt.2019.566</ext-link></mixed-citation></ref></ref-list></tp:taxon-treatment>
