# Supplementary material for: ﻿Heterocypris exodonta sp. nov. (Ostracoda, Cyprididae), morphological and molecular description of a high altitude asexual microcrustacean from the Nam Co region, Southern Tibetan Plateau
Source: Zookeys. 2025 Dec 19;1264:207–48. doi: 10.3897/zookeys.1264.140174 (PMC12743249; doi:10.3897/zookeys.1264.140174)
Supplement: XML Treatment for Heterocypris exodonta [file zookeys.1264.140174-treatment2.xml]

<!DOCTYPE tp:taxon-treatment
  PUBLIC "-//TaxonX//DTD Taxonomic Treatment Publishing DTD v0 20100105//EN" "tax-treatment-NSO.dtd">
<tp:taxon-treatment xmlns:tp="http://www.plazi.org/taxpub"><tp:treatment-meta><kwd-group><label>Taxon classification</label><kwd>
                <named-content content-type="kingdom">Animalia</named-content>
              </kwd><kwd>
                <named-content content-type="order">Ostracoda</named-content>
              </kwd><kwd>
                <named-content content-type="family">Cyprididae</named-content>
              </kwd></kwd-group><mixed-citation publication-type="journal"><person-group><name><surname>Bonilla-Flores</surname><given-names>Mauricio</given-names></name><name><surname>Karanovic</surname><given-names>Ivana</given-names></name><name><surname>Echeverría-Galindo</surname><given-names>Paula</given-names></name><name><surname>Frenzel</surname><given-names>Peter</given-names></name><name><surname>Pérez</surname><given-names>Liseth</given-names></name><name><surname>Börner</surname><given-names>Nicole</given-names></name><name><surname>Dulias</surname><given-names>Katharina</given-names></name><name><surname>Wang</surname><given-names>Junbo</given-names></name><name><surname>Schwalb</surname><given-names>Antje</given-names></name></person-group><article-title>﻿<italic><tp:taxon-name><tp:taxon-name-part taxon-name-part-type="genus" reg="Heterocypris">Heterocypris</tp:taxon-name-part> <tp:taxon-name-part taxon-name-part-type="species" reg="exodonta">exodonta</tp:taxon-name-part></tp:taxon-name></italic> sp. nov. (<tp:taxon-name><tp:taxon-name-part taxon-name-part-type="class">Ostracoda</tp:taxon-name-part></tp:taxon-name>, <tp:taxon-name><tp:taxon-name-part taxon-name-part-type="family">Cyprididae</tp:taxon-name-part></tp:taxon-name>), morphological and molecular description of a high altitude asexual microcrustacean from the Nam Co region, Southern Tibetan Plateau</article-title><source>Zookeys</source><day>19</day><month>12</month><year>2025</year><volume>1264</volume><fpage>207</fpage><lpage>248</lpage><pub-id pub-id-type="doi">10.3897/zookeys.1264.140174</pub-id></mixed-citation></tp:treatment-meta><tp:nomenclature><label>﻿</label><tp:taxon-name><object-id xmlns:xlink="http://www.w3.org/1999/xlink" content-type="arpha" xlink:type="simple">34BDF600-157A-591B-A700-7A17F92C8AE0</object-id>
              <tp:taxon-name-part taxon-name-part-type="genus" reg="Heterocypris">Heterocypris</tp:taxon-name-part>
              <tp:taxon-name-part taxon-name-part-type="species" reg="exodonta">exodonta</tp:taxon-name-part>
              <object-id xmlns:xlink="http://www.w3.org/1999/xlink" content-type="zoobank" xlink:type="simple">https://zoobank.org/C2AC540D-7614-4CEE-A80E-F53CCA9794B6</object-id>
            </tp:taxon-name><tp:taxon-authority>Bonilla-Flores &amp; Karanovic</tp:taxon-authority><tp:taxon-status xmlns:xlink="http://www.w3.org/1999/xlink" xlink:type="simple">sp. nov.</tp:taxon-status><xref ref-type="fig" rid="F2">Figs 2</xref><xref ref-type="fig" rid="F3">, 3</xref><xref ref-type="fig" rid="F4">, 4</xref><xref ref-type="fig" rid="F5">, 5</xref><tp:nomenclature-citation-list><tp:nomenclature-citation><tp:taxon-name>
                  <tp:taxon-name-part taxon-name-part-type="genus" reg="Heterocypris">Heterocypris</tp:taxon-name-part> <tp:taxon-name-part taxon-name-part-type="uncertainty-rank">aff.</tp:taxon-name-part> <tp:taxon-name-part taxon-name-part-type="species" reg="salina">salina</tp:taxon-name-part></tp:taxon-name><comment>: <xref ref-type="bibr" rid="B87">Vences et al. 2024</xref>: 1–9.</comment></tp:nomenclature-citation><tp:nomenclature-citation><tp:taxon-name>
                  <tp:taxon-name-part taxon-name-part-type="genus" reg="Heterocypris">Heterocypris</tp:taxon-name-part> <tp:taxon-name-part taxon-name-part-type="uncertainty-rank">cf.</tp:taxon-name-part> <tp:taxon-name-part taxon-name-part-type="species" reg="salina">salina</tp:taxon-name-part></tp:taxon-name><comment>: <xref ref-type="bibr" rid="B21">Echeverría-Galindo et al. 2021</xref>: 982–996.</comment></tp:nomenclature-citation></tp:nomenclature-citation-list></tp:nomenclature><tp:treatment-sec sec-type="type locality" id="SECID0EFMAG"><title>Type locality.</title><p>Temporary pond near Nam Co, Southern Tibetan Plateau.</p></tp:treatment-sec><tp:treatment-sec sec-type="material" id="SECID0EKMAG"><title>Material examined.</title><p><bold><italic>Holotype</italic></bold>: China • 1 female, Nam Co, Southern Tibetan Plateau, appendages mounted on a glass slide, and the valves stored in a micropaleontological slide. Size <abbrev xmlns:xlink="http://www.w3.org/1999/xlink" xlink:title="right valve" id="ABBRID0EVMAG" xlink:type="simple">RV</abbrev>: length = 1214 µm, height = 652 µm; <abbrev xmlns:xlink="http://www.w3.org/1999/xlink" xlink:title="left valve" id="ABBRID0EZMAG" xlink:type="simple">LV</abbrev>: length = 1220 µm, height = 690 µm. <xref ref-type="bibr" rid="B21">Echeverría-Galindo et al. (2021)</xref> leg. <bold><italic>Paratypes</italic></bold>: China • 7 females, in addition, eleven <abbrev xmlns:xlink="http://www.w3.org/1999/xlink" xlink:title="right valve" id="ABBRID0EENAG" xlink:type="simple">RV</abbrev> and nine <abbrev xmlns:xlink="http://www.w3.org/1999/xlink" xlink:title="left valve" id="ABBRID0EINAG" xlink:type="simple">LV</abbrev> separated; same location as holotype. Size <abbrev xmlns:xlink="http://www.w3.org/1999/xlink" xlink:title="right valve" id="ABBRID0EMNAG" xlink:type="simple">RV</abbrev>: length = 994–1322 µm, height = 544–732 µm; <abbrev xmlns:xlink="http://www.w3.org/1999/xlink" xlink:title="left valve" id="ABBRID0EQNAG" xlink:type="simple">LV</abbrev>: length = 1001–1337 µm, height = 555–734 µm, each specimen’s soft body mounted on a glass slide; valves stored in micropaleontological slides.</p></tp:treatment-sec><tp:treatment-sec sec-type="material" id="SECID0EUNAG"><title>Additional material.</title><p>China • 1 female collected from Taro Co, <abbrev xmlns:xlink="http://www.w3.org/1999/xlink" xlink:title="south-central Tibetan Plateau" id="ABBRID0E1NAG" xlink:type="simple">STP</abbrev>, site TIP11-84 (Table <xref ref-type="table" rid="T1">1</xref>). Size <abbrev xmlns:xlink="http://www.w3.org/1999/xlink" xlink:title="right valve" id="ABBRID0ECOAG" xlink:type="simple">RV</abbrev>: length = 1113 µm, height = 610 µm; <abbrev xmlns:xlink="http://www.w3.org/1999/xlink" xlink:title="left valve" id="ABBRID0EGOAG" xlink:type="simple">LV</abbrev>: length = 1135 µm, height = 624 µm; P. Frenzel leg.</p></tp:treatment-sec><tp:treatment-sec sec-type="diagnosis" id="SECID0EKOAG"><title>Diagnosis.</title><p>(adult females, Figs <xref ref-type="fig" rid="F2">2</xref>, <xref ref-type="fig" rid="F3">3</xref>) Valves elongated in lateral view. <abbrev xmlns:xlink="http://www.w3.org/1999/xlink" xlink:title="left valve" id="ABBRID0EYOAG" xlink:type="simple">LV</abbrev> overlaps <abbrev xmlns:xlink="http://www.w3.org/1999/xlink" xlink:title="right valve" id="ABBRID0E3OAG" xlink:type="simple">RV</abbrev> on all free margins. It is distinguished by a flattened dorsal margin and a pronounced row of blunt denticles on the anterior and posterior margins of the <abbrev xmlns:xlink="http://www.w3.org/1999/xlink" xlink:title="right valve" id="ABBRID0EAPAG" xlink:type="simple">RV</abbrev>. The inner lamella is broad, and the inner list is well-developed, particularly in the <abbrev xmlns:xlink="http://www.w3.org/1999/xlink" xlink:title="left valve" id="ABBRID0EEPAG" xlink:type="simple">LV</abbrev>. On the internal side, normal pores with a turbine shape but without a bristle in the center. The exopod seta in A2 is relatively shorter than the length of the second endopodal segment. Upper lip has a broad lip with a patch of pseudochaetae present laterally, immediately above the mouth opening. The second endopodal segment in T2 is proportionally short and the claw h2 is long. General shape of lobes is elongated, medium width; curvature of lobes is smooth, continuous; shape of apex is truncate with retrograde beak.</p><fig id="F2" position="float" orientation="portrait"><object-id xmlns:xlink="http://www.w3.org/1999/xlink" content-type="doi" xlink:type="simple">10.3897/zookeys.1264.140174.figure2</object-id><object-id xmlns:xlink="http://www.w3.org/1999/xlink" content-type="arpha" xlink:type="simple">212E013D-473F-5ACB-8A97-FAFBBB9E94B8</object-id><label>Figure 2.</label><caption><p>Valve details of <italic><tp:taxon-name><tp:taxon-name-part taxon-name-part-type="genus" reg="Heterocypris">Heterocypris</tp:taxon-name-part> <tp:taxon-name-part taxon-name-part-type="species" reg="exodonta">exodonta</tp:taxon-name-part></tp:taxon-name></italic> Bonilla-Flores &amp; Karanovic, sp. nov. from Nam Co (ID: NC-0919-E01) and Taro Co (ID: TIP11-84-E01), Southern Tibetan Plateau. Nam Co specimens: A1. <abbrev xmlns:xlink="http://www.w3.org/1999/xlink" xlink:title="right valve" id="ABBRID0E2PAG" xlink:type="simple">RV</abbrev> and A2. <abbrev xmlns:xlink="http://www.w3.org/1999/xlink" xlink:title="left valve" id="ABBRID0E6PAG" xlink:type="simple">LV</abbrev> lateral internal view of adult specimens. A3. Posterior internal view of <abbrev xmlns:xlink="http://www.w3.org/1999/xlink" xlink:title="right valve" id="ABBRID0EDQAG" xlink:type="simple">RV</abbrev>; A4. Close-up of posterior external view of <abbrev xmlns:xlink="http://www.w3.org/1999/xlink" xlink:title="right valve" id="ABBRID0EHQAG" xlink:type="simple">RV</abbrev>, with denticles in the margin. A5, A6. Close-ups of normal pores (turbine shape) without bristles and lip, in the central-internal region of <abbrev xmlns:xlink="http://www.w3.org/1999/xlink" xlink:title="right valve" id="ABBRID0ELQAG" xlink:type="simple">RV</abbrev>. Taro Co specimens: B1. <abbrev xmlns:xlink="http://www.w3.org/1999/xlink" xlink:title="right valve" id="ABBRID0EPQAG" xlink:type="simple">RV</abbrev> and B2. <abbrev xmlns:xlink="http://www.w3.org/1999/xlink" xlink:title="left valve" id="ABBRID0ETQAG" xlink:type="simple">LV</abbrev> in lateral external view. B3. Anterior external view with denticles on <abbrev xmlns:xlink="http://www.w3.org/1999/xlink" xlink:title="right valve" id="ABBRID0EXQAG" xlink:type="simple">RV</abbrev>; B4. Posterior internal view with denticles on <abbrev xmlns:xlink="http://www.w3.org/1999/xlink" xlink:title="right valve" id="ABBRID0E2QAG" xlink:type="simple">RV</abbrev>. B5. Pore (turbine shape without bristle) in internal view, and B6. Simple pore in the central-internal region of <abbrev xmlns:xlink="http://www.w3.org/1999/xlink" xlink:title="right valve" id="ABBRID0E6QAG" xlink:type="simple">RV</abbrev>.</p></caption><graphic xmlns:xlink="http://www.w3.org/1999/xlink" xlink:href="zookeys-1264-207_article-140174__-g002.jpg" position="float" orientation="portrait" xlink:type="simple" id="oo_1495632.jpg"><uri content-type="original_file" xlink:type="simple">https://binary.pensoft.net/fig/1495632</uri></graphic></fig><fig id="F3" position="float" orientation="portrait"><object-id xmlns:xlink="http://www.w3.org/1999/xlink" content-type="doi" xlink:type="simple">10.3897/zookeys.1264.140174.figure3</object-id><object-id xmlns:xlink="http://www.w3.org/1999/xlink" content-type="arpha" xlink:type="simple">1D744C89-E08B-5D3C-B286-8EC9AF4A3877</object-id><label>Figure 3.</label><caption><p>Microscopic and SEM images of the valves of <italic><tp:taxon-name><tp:taxon-name-part taxon-name-part-type="genus" reg="Heterocypris">Heterocypris</tp:taxon-name-part> <tp:taxon-name-part taxon-name-part-type="species" reg="exodonta">exodonta</tp:taxon-name-part></tp:taxon-name></italic> Bonilla-Flores &amp; Karanovic, sp. nov. from Nam Co (ID: NC-0919-E01) and Taro Co (ID: TIP11-84-E01), Southern Tibetan Plateau. Nam Co: A1. <abbrev xmlns:xlink="http://www.w3.org/1999/xlink" xlink:title="left valve" id="ABBRID0E2RAG" xlink:type="simple">LV</abbrev> and A2. <abbrev xmlns:xlink="http://www.w3.org/1999/xlink" xlink:title="right valve" id="ABBRID0E6RAG" xlink:type="simple">RV</abbrev> in lateral external view (whole carapace). A3. <abbrev xmlns:xlink="http://www.w3.org/1999/xlink" xlink:title="left valve" id="ABBRID0EDSAG" xlink:type="simple">LV</abbrev> and A4. <abbrev xmlns:xlink="http://www.w3.org/1999/xlink" xlink:title="right valve" id="ABBRID0EHSAG" xlink:type="simple">RV</abbrev> in lateral internal view. A5. <abbrev xmlns:xlink="http://www.w3.org/1999/xlink" xlink:title="left valve" id="ABBRID0ELSAG" xlink:type="simple">LV</abbrev> and A6. <abbrev xmlns:xlink="http://www.w3.org/1999/xlink" xlink:title="right valve" id="ABBRID0EPSAG" xlink:type="simple">RV</abbrev> in external view. A7, A8. Normal rimmed pores, striation, and foveolae in the external surface of <abbrev xmlns:xlink="http://www.w3.org/1999/xlink" xlink:title="right valve" id="ABBRID0ETSAG" xlink:type="simple">RV</abbrev>. Taro Co: B1. <abbrev xmlns:xlink="http://www.w3.org/1999/xlink" xlink:title="left valve" id="ABBRID0EXSAG" xlink:type="simple">LV</abbrev> and B2. <abbrev xmlns:xlink="http://www.w3.org/1999/xlink" xlink:title="right valve" id="ABBRID0E2SAG" xlink:type="simple">RV</abbrev> lateral external view (whole carapace). B3. <abbrev xmlns:xlink="http://www.w3.org/1999/xlink" xlink:title="left valve" id="ABBRID0E6SAG" xlink:type="simple">LV</abbrev> and B4. <abbrev xmlns:xlink="http://www.w3.org/1999/xlink" xlink:title="right valve" id="ABBRID0EDTAG" xlink:type="simple">RV</abbrev> in lateral internal view. B5. <abbrev xmlns:xlink="http://www.w3.org/1999/xlink" xlink:title="left valve" id="ABBRID0EHTAG" xlink:type="simple">LV</abbrev> and B6. <abbrev xmlns:xlink="http://www.w3.org/1999/xlink" xlink:title="right valve" id="ABBRID0ELTAG" xlink:type="simple">RV</abbrev> in lateral external view. B7, B8. Normal rimmed pore, striations, and foveolae on the external surface of <abbrev xmlns:xlink="http://www.w3.org/1999/xlink" xlink:title="right valve" id="ABBRID0EPTAG" xlink:type="simple">RV</abbrev>.</p></caption><graphic xmlns:xlink="http://www.w3.org/1999/xlink" xlink:href="zookeys-1264-207_article-140174__-g003.jpg" position="float" orientation="portrait" xlink:type="simple" id="oo_1495633.jpg"><uri content-type="original_file" xlink:type="simple">https://binary.pensoft.net/fig/1495633</uri></graphic></fig></tp:treatment-sec><tp:treatment-sec sec-type="description" id="SECID0EYTAG"><title>Dimensions.</title><p>Female, <abbrev xmlns:xlink="http://www.w3.org/1999/xlink" xlink:title="right valve" id="ABBRID0E5TAG" xlink:type="simple">RV</abbrev>: length = 994–1322 µm, height = 544–732 µm; <abbrev xmlns:xlink="http://www.w3.org/1999/xlink" xlink:title="left valve" id="ABBRID0ECUAG" xlink:type="simple">LV</abbrev>: length = 1001–1337 µm, height = 555–734 µm.</p></tp:treatment-sec><tp:treatment-sec sec-type="description" id="SECID0EGUAG"><title>Description of holotype.</title><p><bold>Valves</bold>: Surface of both valves with numerous normal rimmed (type A2; <xref ref-type="bibr" rid="B16">Danielopol et al. 2018</xref>) pores, each carrying one seta, as well as striations, and foveolae (Fig. <xref ref-type="fig" rid="F3">3A7–A8, B7–B8</xref>). In lateral view, lacks a hump on the dorsal side. <abbrev xmlns:xlink="http://www.w3.org/1999/xlink" xlink:title="right valve" id="ABBRID0EWUAG" xlink:type="simple">RV</abbrev> with broad inner lamella and anterior and posterior margins with a well-differentiated row of denticles blunt, with inner list along anterior margin. <abbrev xmlns:xlink="http://www.w3.org/1999/xlink" xlink:title="left valve" id="ABBRID0E1UAG" xlink:type="simple">LV</abbrev> with broad inner lamella in internal view (Fig. <xref ref-type="fig" rid="F2">2A2, B2</xref>). Normal pores on inner side with turbine-shaped opening and without a bristle in the center (Fig. <xref ref-type="fig" rid="F2">2A5, A6, B5, B6</xref>). Color yellowish (Fig. <xref ref-type="fig" rid="F3">3</xref>).</p><p><bold>Description of soft parts: <italic>Antennule</italic></bold> (Fig. <xref ref-type="fig" rid="F4">4A</xref>). Seven-segmented: segment I with three long posterodistal setose setae, and one short, smooth seta anteromedially. Segment II with one smooth distal seta anteriorly, and a Rome organ posteriorly. Segment III with one short, smooth distal seta on each side. Segment IV with four distal setae: two long setae located anteriorly, and two shorter, smooth setae spanning to segment VII. Segments V and VI with same chaetotaxy as segment IV, however, the ventral setae are longer. Additionally, segment VI bears a short alpha seta not present in the preceding segments. Segment VII with three setae distally (two long, one short; long ones setose, short one smooth), plus aesthetasc ya, which is 67 µm long, 2× longer than the terminal segment with 30 µm.</p><fig id="F4" position="float" orientation="portrait"><object-id xmlns:xlink="http://www.w3.org/1999/xlink" content-type="doi" xlink:type="simple">10.3897/zookeys.1264.140174.figure4</object-id><object-id xmlns:xlink="http://www.w3.org/1999/xlink" content-type="arpha" xlink:type="simple">D4F30C0E-AF9F-59E2-9985-FC449E369392</object-id><label>Figure 4.</label><caption><p>Holotype <italic><tp:taxon-name><tp:taxon-name-part taxon-name-part-type="genus" reg="Heterocypris">Heterocypris</tp:taxon-name-part> <tp:taxon-name-part taxon-name-part-type="species" reg="exodonta">exodonta</tp:taxon-name-part></tp:taxon-name></italic> Bonilla-Flores &amp; Karanovic, sp. nov. from Nam Co, Southern Tibetan Plateau (ID: NC-0919-E01), female. A. Antennule; B. Antenna; C. Mandibular coxa, showing a detail of the distal part; setae recognized between the teeth are highlighted in red. D. Mandibular palp; E. Maxillula; F. T1.</p></caption><graphic xmlns:xlink="http://www.w3.org/1999/xlink" xlink:href="zookeys-1264-207_article-140174__-g004.jpg" position="float" orientation="portrait" xlink:type="simple" id="oo_1495634.jpg"><uri content-type="original_file" xlink:type="simple">https://binary.pensoft.net/fig/1495634</uri></graphic></fig><p><bold><italic>Antenna</italic></bold> (Fig. <xref ref-type="fig" rid="F4">4B</xref>). Five-segmented: coxa with three short setae; protopod or basis robust, with a smooth ventral distal seta. First endopodal segment with aesthetasc Y with distal dots; with five long swimming setae, and one small additional seta at the anterodistal side. Additionally, this segment includes one long setose seta posterodistally. Second endopodal segment with four t-setae (t1–t4), and aesthetascs y1, and y2, all situated posteromedially to posterodistally. Distally, this segment bears three long, thin z-setae and claws G1, G2, and G3. Claws G1 and G3 are approximately equal in length, while G2 is slightly shorter. Terminal segment with an aesthetasc y3 and claws GM and Gm; the former being more robust and slightly longer than the latter. Exopodal seta measures 205 µm in length, longer than the first (162 µm) and second (98 µm) endopodal segments. The second endopodal segment is 0.48× the length of the exopodal seta.</p><p><bold><italic>Upper lip and rake-like organ</italic></bold> (Fig. <xref ref-type="fig" rid="F5">5A, B</xref>). Measurements on the upper lip were taken as follows: l—length (263 µm), h—height (61 µm), hp—position of the maximum height (186 µm), in accordance with <xref ref-type="bibr" rid="B38">Karan-Žnidaršič and Petrov (2014)</xref>. A large patch of dense pseudochaetae was present laterally, immediately above the mouth opening. Rake-like organ with nine teeth on the right and ten on the left.</p><fig id="F5" position="float" orientation="portrait"><object-id xmlns:xlink="http://www.w3.org/1999/xlink" content-type="doi" xlink:type="simple">10.3897/zookeys.1264.140174.figure5</object-id><object-id xmlns:xlink="http://www.w3.org/1999/xlink" content-type="arpha" xlink:type="simple">F1419813-70DA-5D10-B17B-6C01F2E8E97A</object-id><label>Figure 5.</label><caption><p>Holotype <italic><tp:taxon-name><tp:taxon-name-part taxon-name-part-type="genus" reg="Heterocypris">Heterocypris</tp:taxon-name-part> <tp:taxon-name-part taxon-name-part-type="species" reg="exodonta">exodonta</tp:taxon-name-part></tp:taxon-name></italic> Bonilla-Flores &amp; Karanovic, sp. nov. from Nam Co, Southern Tibetan Plateau (ID: NC-0919-E01), female. A. Upper lip; B. Rake-like organ; C. T2; D. T3 with detail of the tip; E. Uropodal ramus with attachment; F. Female genital lobes.</p></caption><graphic xmlns:xlink="http://www.w3.org/1999/xlink" xlink:href="zookeys-1264-207_article-140174__-g005.jpg" position="float" orientation="portrait" xlink:type="simple" id="oo_1495635.jpg"><uri content-type="original_file" xlink:type="simple">https://binary.pensoft.net/fig/1495635</uri></graphic></fig><p><bold><italic>Mandibular coxa</italic></bold> (Fig. <xref ref-type="fig" rid="F4">4C</xref>). With seven teeth, two setose distal setae, and one plumose seta situated subdistally. In addition, three groups of thick, short setae situated between teeth number three and four, and five, and close to inner end. One-seta between first and second, and second and third largest teeth.</p><p><bold><italic>Mandibular palp</italic></bold> (Fig. <xref ref-type="fig" rid="F4">4D</xref>). Four-segmented: first segment with respiratory plate (exopod) with six rays similar in length. Ventrally on the same segment, there are four setae: two plumose, one smooth, and one short, thin α-seta. The second segment carries ventrally a group of four long setae and a β-seta that is short, relatively thin, and setose. Dorsally on the same segment there are five long, smooth setae. Penultimate segment with nine smooth setae, and short, thick, setose, γ-seta. Segment IV with six smooth setae distally, two of which are short and thin.</p><p><bold><italic>Maxillula</italic></bold> (Fig. <xref ref-type="fig" rid="F4">4E</xref>). Maxillular palp two-segmented: first segment with six long, smooth setae, while second segment cylindrical featuring five smooth setae. The third endite of the maxillula palp features two serrated Zahnborsten. We identified five setae on endite 3, seven on endite 2, and eight on endite 1.</p><p><bold><italic>T1</italic></bold> (Fig. <xref ref-type="fig" rid="F4">4F</xref>). Endopod with three smooth, unequal setae, situated apically. Exopod (branchial plate) with six hirsute rays; protopod with 13 smooth setae. Two setae a short, setae d and b are present.</p><p><bold><italic>T2</italic></bold> (Fig. <xref ref-type="fig" rid="F5">5C</xref>). Five-segmented: incompletely divided protopod and five-segmented endopod. Basal segment with seta d1. First endopodal segment with seta e, overpassing the following segment. Second segment with seta f and third with a small seta near seta g. Terminal segment with short h1 and h3 setae, and h2 transformed into finely serrated, distally curved claw. The length of the second endopodal segment measures 10 µm, representing 51% the length of the claw, which measures 203 µm.</p><p><bold><italic>T3</italic></bold> (Fig. <xref ref-type="fig" rid="F5">5D</xref>). Four-segmented: basal segment with d1, d2, and dp setae present. Second segment bears a long distal e seta, while the last segment has a slightly shorter f seta. In the distal region of the last segment (fused 4<sup>th</sup> segment), with its setae transformed into a pincer-shaped organ (all setae short except h3).</p><p><bold><italic>Uropodal ramus</italic></bold> (Fig. <xref ref-type="fig" rid="F5">5E</xref>). Elongated with two distal claws, Ga (144 µm) exceeding Gp (98 µm) in length, and one shorter setose Sp (61 µm). Additionally, a seta Sa is present and two simple caudal ramus attachments are observed.</p><p><bold><italic>Female genital lobe</italic></bold> (Fig. <xref ref-type="fig" rid="F5">5F</xref>). Lobe inverted in Fig. <xref ref-type="fig" rid="F5">5F</xref> to better represent shape. Incomplete crescent shape, with a vaginal opening displaying a tubular intersection. General shape of lobes is elongated, medium width; curvature of lobes is smooth and continuous; shape of apex is truncate with a retrograde beak.</p></tp:treatment-sec><tp:treatment-sec sec-type="etymology" id="SECID0EI2AG"><title>Etymology.</title><p>From the Greek <italic>exo</italic> (outside) and <italic>donta</italic> (tooth); in relation to the well-defined crenulated teeth (pustules) observed along the anterior and posterior margins of the right valve (Fig. <xref ref-type="fig" rid="F2">2A1, A3, A4, B1, B3, B4</xref>).</p></tp:treatment-sec><tp:treatment-sec sec-type="Reproduction" id="SECID0EW2AG"><title>Reproduction.</title><p>Possibly asexual.</p></tp:treatment-sec><tp:treatment-sec sec-type="distribution" id="SECID0E22AG"><title>Distribution.</title><p>Nam Co and Taro Co, <abbrev xmlns:xlink="http://www.w3.org/1999/xlink" xlink:title="south-central Tibetan Plateau" id="ABBRID0EB3AG" xlink:type="simple">STP</abbrev>.</p></tp:treatment-sec><tp:treatment-sec sec-type="habitat" id="SECID0EF3AG"><title>Habitat.</title><p>This species was collected from surface sediments in a temporary pond with aquatic vegetation. According to limnological data (Table <xref ref-type="table" rid="T1">1</xref>), this species inhabits fresh, alkaline, and low oxygenated waters (3.5 mg/l).</p></tp:treatment-sec><tp:treatment-sec><!--Section generated to contain objects referenced in tp:taxon-treatment.--><table-wrap id="T1" position="float" orientation="portrait"><label>Table 1.</label><caption><p>Environmental data from sampling sites of <italic><tp:taxon-name><tp:taxon-name-part taxon-name-part-type="genus" reg="Heterocypris">Heterocypris</tp:taxon-name-part></tp:taxon-name></italic> species (He = <italic><tp:taxon-name><tp:taxon-name-part taxon-name-part-type="genus" reg="Heterocypris">Heterocypris</tp:taxon-name-part> <tp:taxon-name-part taxon-name-part-type="species" reg="exodonta">exodonta</tp:taxon-name-part></tp:taxon-name></italic> Bonilla-Flores &amp; Karanovic, sp. nov., Hi = <italic><tp:taxon-name><tp:taxon-name-part taxon-name-part-type="genus" reg="Heterocypris">Heterocypris</tp:taxon-name-part> <tp:taxon-name-part taxon-name-part-type="species" reg="incongruens">incongruens</tp:taxon-name-part></tp:taxon-name></italic> (Ramdohr, 1808), Hs = <italic><tp:taxon-name><tp:taxon-name-part taxon-name-part-type="genus" reg="Heterocypris">Heterocypris</tp:taxon-name-part> <tp:taxon-name-part taxon-name-part-type="species" reg="salina">salina</tp:taxon-name-part></tp:taxon-name></italic> (Brady, 1868)). WD: water depth, EC: electrical conductivity, WT: water temperature, DO: dissolved oxygen, Alk: alkalinity, ND: no data. (GPS coordinates referenced to the WGS84 geodetic system).</p></caption><table id="TID0EYJCI" rules="all"><tbody><tr><th rowspan="1" colspan="1">Species</th><th rowspan="1" colspan="1">Sample reference number</th><th rowspan="1" colspan="1">Locality</th><th rowspan="1" colspan="1">Date</th><th rowspan="1" colspan="1">Latitude, Longitude</th><th rowspan="1" colspan="1">Altitude m a.s.l.</th><th rowspan="1" colspan="1">Habitat</th><th rowspan="1" colspan="1">WD (m)</th><th rowspan="1" colspan="1">EC [µS/cm]</th><th rowspan="1" colspan="1">WT [°C]</th><th rowspan="1" colspan="1">pH</th><th rowspan="1" colspan="1">DO [mg/l]</th><th rowspan="1" colspan="1">alk [mmol/l]</th></tr><tr><td rowspan="1" colspan="1">
                <bold>He</bold>
              </td><td rowspan="1" colspan="1">NC-0919</td><td rowspan="1" colspan="1">Nam Co, <abbrev xmlns:xlink="http://www.w3.org/1999/xlink" xlink:title="south-central Tibetan Plateau" id="ABBRID0EGCAE" xlink:type="simple">STP</abbrev></td><td rowspan="1" colspan="1">13.09.2019</td><td rowspan="1" colspan="1">
                <named-content xmlns:xlink="http://www.w3.org/1999/xlink" content-type="dwc:verbatimCoordinates" xlink:type="simple">
                  <named-content content-type="geo-json" specific-use="{&#34;type&#34;:&#34;Point&#34;,&#34;coordinates&#34;:[90.960000,30.790000]}" id="NCID0ETCAE" xlink:type="simple">30°47.40'N, 90°57.60'E</named-content>
                </named-content>
              </td><td rowspan="1" colspan="1">4728</td><td rowspan="1" colspan="1">Pond</td><td rowspan="1" colspan="1">0.2</td><td rowspan="1" colspan="1">ND</td><td rowspan="1" colspan="1">ND</td><td rowspan="1" colspan="1">ND</td><td rowspan="1" colspan="1">ND</td><td rowspan="1" colspan="1">ND</td></tr><tr><td rowspan="1" colspan="1">
                <bold>He, Hi, Hs</bold>
              </td><td rowspan="1" colspan="1">TIP11-84</td><td rowspan="1" colspan="1">Taro Co, <abbrev xmlns:xlink="http://www.w3.org/1999/xlink" xlink:title="south-central Tibetan Plateau" id="ABBRID0E5DAE" xlink:type="simple">STP</abbrev></td><td rowspan="1" colspan="1">21.09.2011</td><td rowspan="1" colspan="1">
                <named-content xmlns:xlink="http://www.w3.org/1999/xlink" content-type="dwc:verbatimCoordinates" xlink:type="simple">
                  <named-content content-type="geo-json" specific-use="{&#34;type&#34;:&#34;Point&#34;,&#34;coordinates&#34;:[84.330167,31.185167]}" id="NCID0ELEAE" xlink:type="simple">31°11.11'N, 84°19.81'E</named-content>
                </named-content>
              </td><td rowspan="1" colspan="1">4577</td><td rowspan="1" colspan="1">Pond</td><td rowspan="1" colspan="1">ND</td><td rowspan="1" colspan="1">1342</td><td rowspan="1" colspan="1">10.1</td><td rowspan="1" colspan="1">9.2</td><td rowspan="1" colspan="1">3.5</td><td rowspan="1" colspan="1">10.7</td></tr><tr><td rowspan="1" colspan="1">
                <bold>Hi</bold>
              </td><td rowspan="1" colspan="1">HI-M19</td><td rowspan="1" colspan="1">San Nicolas Tetelco, Mexico City</td><td rowspan="1" colspan="1">24.03.2021</td><td rowspan="1" colspan="1">
                <named-content xmlns:xlink="http://www.w3.org/1999/xlink" content-type="dwc:verbatimCoordinates" xlink:type="simple">
                  <named-content content-type="geo-json" specific-use="{&#34;type&#34;:&#34;Point&#34;,&#34;coordinates&#34;:[-98.970667,19.206833]}" id="NCID0E6FAE" xlink:type="simple">19°12.41'N, 98°58.24'W</named-content>
                </named-content>
              </td><td rowspan="1" colspan="1">2271</td><td rowspan="1" colspan="1">Flowerpot</td><td rowspan="1" colspan="1">0.1</td><td rowspan="1" colspan="1">ND</td><td rowspan="1" colspan="1">ND</td><td rowspan="1" colspan="1">ND</td><td rowspan="1" colspan="1">ND</td><td rowspan="1" colspan="1">ND</td></tr><tr><td rowspan="1" colspan="1">
                <bold>Hi</bold>
              </td><td rowspan="1" colspan="1">TIP08-4</td><td rowspan="1" colspan="1">Luo Ma town, <abbrev xmlns:xlink="http://www.w3.org/1999/xlink" xlink:title="south-central Tibetan Plateau" id="ABBRID0EKHAE" xlink:type="simple">STP</abbrev></td><td rowspan="1" colspan="1">08.09.2008</td><td rowspan="1" colspan="1">
                <named-content xmlns:xlink="http://www.w3.org/1999/xlink" content-type="dwc:verbatimCoordinates" xlink:type="simple">
                  <named-content content-type="geo-json" specific-use="{&#34;type&#34;:&#34;Point&#34;,&#34;coordinates&#34;:[91.808000,31.274833]}" id="NCID0EXHAE" xlink:type="simple">31°16.49'N, 91°48.48'E</named-content>
                </named-content>
              </td><td rowspan="1" colspan="1">4587</td><td rowspan="1" colspan="1">Small lake</td><td rowspan="1" colspan="1">0.1</td><td rowspan="1" colspan="1">227</td><td rowspan="1" colspan="1">12.9</td><td rowspan="1" colspan="1">8.8</td><td rowspan="1" colspan="1">5.2</td><td rowspan="1" colspan="1">0.2</td></tr><tr><td rowspan="1" colspan="1">
                <bold>Hi</bold>
              </td><td rowspan="1" colspan="1">TIP11-99</td><td rowspan="1" colspan="1">Taro Co, <abbrev xmlns:xlink="http://www.w3.org/1999/xlink" xlink:title="south-central Tibetan Plateau" id="ABBRID0ECJAE" xlink:type="simple">STP</abbrev></td><td rowspan="1" colspan="1">23.09.2011</td><td rowspan="1" colspan="1">
                <named-content xmlns:xlink="http://www.w3.org/1999/xlink" content-type="dwc:verbatimCoordinates" xlink:type="simple">
                  <named-content content-type="geo-json" specific-use="{&#34;type&#34;:&#34;Point&#34;,&#34;coordinates&#34;:[84.323333,31.323667]}" id="NCID0EPJAE" xlink:type="simple">31°19.42'N, 84°19.40'E</named-content>
                </named-content>
              </td><td rowspan="1" colspan="1">4578</td><td rowspan="1" colspan="1">Pond near inflow</td><td rowspan="1" colspan="1">0.2</td><td rowspan="1" colspan="1">236</td><td rowspan="1" colspan="1">16.6</td><td rowspan="1" colspan="1">9.4</td><td rowspan="1" colspan="1">2.9</td><td rowspan="1" colspan="1">1.4</td></tr><tr><td rowspan="1" colspan="1">
                <bold>Hs</bold>
              </td><td rowspan="1" colspan="1">HS-G19</td><td rowspan="1" colspan="1">Braunschweig, Germany</td><td rowspan="1" colspan="1">26.03.2021</td><td rowspan="1" colspan="1">
                <named-content xmlns:xlink="http://www.w3.org/1999/xlink" content-type="dwc:verbatimCoordinates" xlink:type="simple">
                  <named-content content-type="geo-json" specific-use="{&#34;type&#34;:&#34;Point&#34;,&#34;coordinates&#34;:[10.532500,52.270500]}" id="NCID0EDLAE" xlink:type="simple">52°16.23'N, 10°31.95'E</named-content>
                </named-content>
              </td><td rowspan="1" colspan="1">73</td><td rowspan="1" colspan="1">Flowerpot</td><td rowspan="1" colspan="1">0.2</td><td rowspan="1" colspan="1">ND</td><td rowspan="1" colspan="1">ND</td><td rowspan="1" colspan="1">ND</td><td rowspan="1" colspan="1">ND</td><td rowspan="1" colspan="1">ND</td></tr><tr><td rowspan="1" colspan="1">
                <bold>Hs</bold>
              </td><td rowspan="1" colspan="1">TIP11-86</td><td rowspan="1" colspan="1">Taro Co, <abbrev xmlns:xlink="http://www.w3.org/1999/xlink" xlink:title="south-central Tibetan Plateau" id="ABBRID0EOMAE" xlink:type="simple">STP</abbrev></td><td rowspan="1" colspan="1">21.09.2011</td><td rowspan="1" colspan="1">
                <named-content xmlns:xlink="http://www.w3.org/1999/xlink" content-type="dwc:verbatimCoordinates" xlink:type="simple">
                  <named-content content-type="geo-json" specific-use="{&#34;type&#34;:&#34;Point&#34;,&#34;coordinates&#34;:[84.303500,31.186833]}" id="NCID0E2MAE" xlink:type="simple">31°11.21'N, 84°18.21'E</named-content>
                </named-content>
              </td><td rowspan="1" colspan="1">4588</td><td rowspan="1" colspan="1">Pond</td><td rowspan="1" colspan="1">0.1</td><td rowspan="1" colspan="1">1017</td><td rowspan="1" colspan="1">16.2</td><td rowspan="1" colspan="1">9.5</td><td rowspan="1" colspan="1">5.8</td><td rowspan="1" colspan="1">7.1</td></tr><tr><td rowspan="1" colspan="1">
                <bold>Hs</bold>
              </td><td rowspan="1" colspan="1">TIP12-H55</td><td rowspan="1" colspan="1">Pond near Xuru Co, <abbrev xmlns:xlink="http://www.w3.org/1999/xlink" xlink:title="south-central Tibetan Plateau" id="ABBRID0EGOAE" xlink:type="simple">STP</abbrev></td><td rowspan="1" colspan="1">23.06.2012</td><td rowspan="1" colspan="1">
                <named-content xmlns:xlink="http://www.w3.org/1999/xlink" content-type="dwc:verbatimCoordinates" xlink:type="simple">
                  <named-content content-type="geo-json" specific-use="{&#34;type&#34;:&#34;Point&#34;,&#34;coordinates&#34;:[86.439500,30.169500]}" id="NCID0ETOAE" xlink:type="simple">30°10.17'N, 86°26.37'E</named-content>
                </named-content>
              </td><td rowspan="1" colspan="1">4728</td><td rowspan="1" colspan="1">Pond</td><td rowspan="1" colspan="1">0.1</td><td rowspan="1" colspan="1">1639</td><td rowspan="1" colspan="1">22.5</td><td rowspan="1" colspan="1">8.6</td><td rowspan="1" colspan="1">10.4</td><td rowspan="1" colspan="1">15.5</td></tr></tbody></table></table-wrap></tp:treatment-sec><ref-list><ref id="B87"><mixed-citation xmlns:xlink="http://www.w3.org/1999/xlink" xlink:type="simple"><person-group><name name-style="western"><surname>Vences</surname><given-names>M</given-names></name><name name-style="western"><surname>Anslan</surname><given-names>S</given-names></name><name name-style="western"><surname>Sabino-Pinto</surname><given-names>J</given-names></name><name name-style="western"><surname>Bonilla-Flores</surname><given-names>M</given-names></name><name name-style="western"><surname>Echeverría-Galindo</surname><given-names>P</given-names></name><name name-style="western"><surname>John</surname><given-names>U</given-names></name><name name-style="western"><surname>Nass</surname><given-names>B</given-names></name><name name-style="western"><surname>Pérez</surname><given-names>L</given-names></name><name name-style="western"><surname>Preick</surname><given-names>M</given-names></name><name name-style="western"><surname>Zhu</surname><given-names>L</given-names></name><name name-style="western"><surname>Schwalb</surname><given-names>A</given-names></name></person-group> (<year>2024</year>) Dataset from RNAseq analysis of differential gene expression among developmental stages of two non-marine ostracodes. Data in Brief 53: 110070. <ext-link xlink:href="10.1016/j.dib.2024.110070" ext-link-type="doi" xlink:type="simple">https://doi.org/10.1016/j.dib.2024.110070</ext-link></mixed-citation></ref><ref id="B21"><mixed-citation xmlns:xlink="http://www.w3.org/1999/xlink" xlink:type="simple"><person-group><name name-style="western"><surname>Echeverría-Galindo</surname><given-names>P</given-names></name><name name-style="western"><surname>Anslan</surname><given-names>S</given-names></name><name name-style="western"><surname>Frenzel</surname><given-names>P</given-names></name><name name-style="western"><surname>Künzel</surname><given-names>S</given-names></name><name name-style="western"><surname>Vences</surname><given-names>M</given-names></name><name name-style="western"><surname>Pérez</surname><given-names>L</given-names></name><name name-style="western"><surname>Börner</surname><given-names>N</given-names></name><name name-style="western"><surname>Kang</surname><given-names>W</given-names></name><name name-style="western"><surname>Schwarz</surname><given-names>A</given-names></name><name name-style="western"><surname>Wang</surname><given-names>J</given-names></name><name name-style="western"><surname>Peng</surname><given-names>P</given-names></name><name name-style="western"><surname>Zhu</surname><given-names>L</given-names></name><name name-style="western"><surname>Schwalb</surname><given-names>A</given-names></name></person-group> (<year>2021</year>) <article-title>High-throughput identification of non-marine <tp:taxon-name><tp:taxon-name-part taxon-name-part-type="class">Ostracoda</tp:taxon-name-part></tp:taxon-name> from the Tibetan Plateau: Evaluating the success of various primers on sedimentary DNA samples.</article-title><source>Environmental DNA</source><volume>3</volume>(<issue>5</issue>): <fpage>982</fpage>–<lpage>996</lpage>. <ext-link xlink:href="10.1002/edn3.222" ext-link-type="doi" xlink:type="simple">https://doi.org/10.1002/edn3.222</ext-link></mixed-citation></ref><ref id="B16"><mixed-citation xmlns:xlink="http://www.w3.org/1999/xlink" xlink:type="simple"><person-group><name name-style="western"><surname>Danielopol</surname><given-names>DL</given-names></name><name name-style="western"><surname>Cabral</surname><given-names>MC</given-names></name><name name-style="western"><surname>Lord</surname><given-names>A</given-names></name><name name-style="western"><surname>Carbonel</surname><given-names>P</given-names></name><name name-style="western"><surname>Gross</surname><given-names>M</given-names></name><name name-style="western"><surname>Stoica</surname><given-names>M</given-names></name><name name-style="western"><surname>Humphreys</surname><given-names>WF</given-names></name><name name-style="western"><surname>Namiotko</surname><given-names>T</given-names></name><name name-style="western"><surname>Tóth</surname><given-names>E</given-names></name><name name-style="western"><surname>Külköylüoğlu</surname><given-names>O</given-names></name><name name-style="western"><surname>Piller</surname><given-names>WE</given-names></name><name name-style="western"><surname>Nunes</surname><given-names>T</given-names></name></person-group> (<year>2018</year>) <article-title>Sieve-type pore canals in the <tp:taxon-name><tp:taxon-name-part taxon-name-part-type="subfamily">Timiriaseviinae</tp:taxon-name-part></tp:taxon-name> – A contribution to the comparative morphology and the systematics of the <tp:taxon-name><tp:taxon-name-part taxon-name-part-type="family">Limnocytheridae</tp:taxon-name-part></tp:taxon-name> (<tp:taxon-name><tp:taxon-name-part taxon-name-part-type="class">Ostracoda</tp:taxon-name-part></tp:taxon-name>, <tp:taxon-name><tp:taxon-name-part taxon-name-part-type="subphylum">Crustacea</tp:taxon-name-part></tp:taxon-name>).</article-title><source>Zootaxa</source><volume>4495</volume>(<issue>1</issue>): <fpage>1</fpage>–<lpage>64</lpage>. <ext-link xlink:href="10.11646/zootaxa.4495.1.1" ext-link-type="doi" xlink:type="simple">https://doi.org/10.11646/zootaxa.4495.1.1</ext-link></mixed-citation></ref><ref id="B38"><mixed-citation xmlns:xlink="http://www.w3.org/1999/xlink" xlink:type="simple"><person-group><name name-style="western"><surname>Karan-Žnidaršič</surname><given-names>T</given-names></name><name name-style="western"><surname>Petrov</surname><given-names>B</given-names></name></person-group> (<year>2014</year>) <article-title>Morphological differentiation of seven species of the genus <italic><tp:taxon-name><tp:taxon-name-part taxon-name-part-type="genus">Heterocypris</tp:taxon-name-part></tp:taxon-name></italic> Claus, 1892 (<tp:taxon-name><tp:taxon-name-part taxon-name-part-type="class">Ostracoda</tp:taxon-name-part></tp:taxon-name>, <tp:taxon-name><tp:taxon-name-part taxon-name-part-type="subphylum">Crustacea</tp:taxon-name-part></tp:taxon-name>) based on the upper lip.</article-title><source>Zootaxa</source><volume>3852</volume>(<issue>3</issue>): <fpage>321</fpage>. <ext-link xlink:href="10.11646/zootaxa.3852.3.2" ext-link-type="doi" xlink:type="simple">https://doi.org/10.11646/zootaxa.3852.3.2</ext-link></mixed-citation></ref></ref-list></tp:taxon-treatment>
