# Supplementary material for: ﻿Heterocypris exodonta sp. nov. (Ostracoda, Cyprididae), morphological and molecular description of a high altitude asexual microcrustacean from the Nam Co region, Southern Tibetan Plateau
Source: Zookeys. 2025 Dec 19;1264:207–48. doi: 10.3897/zookeys.1264.140174 (PMC12743249; doi:10.3897/zookeys.1264.140174)
Supplement: XML Treatment for Heterocypris incongruens [file zookeys.1264.140174-treatment3.xml]

<!DOCTYPE tp:taxon-treatment
  PUBLIC "-//TaxonX//DTD Taxonomic Treatment Publishing DTD v0 20100105//EN" "tax-treatment-NSO.dtd">
<tp:taxon-treatment xmlns:tp="http://www.plazi.org/taxpub"><tp:treatment-meta><kwd-group><label>Taxon classification</label><kwd>
                <named-content content-type="kingdom">Animalia</named-content>
              </kwd><kwd>
                <named-content content-type="order">Ostracoda</named-content>
              </kwd><kwd>
                <named-content content-type="family">Cyprididae</named-content>
              </kwd></kwd-group><mixed-citation publication-type="journal"><person-group><name><surname>Bonilla-Flores</surname><given-names>Mauricio</given-names></name><name><surname>Karanovic</surname><given-names>Ivana</given-names></name><name><surname>Echeverría-Galindo</surname><given-names>Paula</given-names></name><name><surname>Frenzel</surname><given-names>Peter</given-names></name><name><surname>Pérez</surname><given-names>Liseth</given-names></name><name><surname>Börner</surname><given-names>Nicole</given-names></name><name><surname>Dulias</surname><given-names>Katharina</given-names></name><name><surname>Wang</surname><given-names>Junbo</given-names></name><name><surname>Schwalb</surname><given-names>Antje</given-names></name></person-group><article-title>﻿<italic><tp:taxon-name><tp:taxon-name-part taxon-name-part-type="genus" reg="Heterocypris">Heterocypris</tp:taxon-name-part> <tp:taxon-name-part taxon-name-part-type="species" reg="exodonta">exodonta</tp:taxon-name-part></tp:taxon-name></italic> sp. nov. (<tp:taxon-name><tp:taxon-name-part taxon-name-part-type="class">Ostracoda</tp:taxon-name-part></tp:taxon-name>, <tp:taxon-name><tp:taxon-name-part taxon-name-part-type="family">Cyprididae</tp:taxon-name-part></tp:taxon-name>), morphological and molecular description of a high altitude asexual microcrustacean from the Nam Co region, Southern Tibetan Plateau</article-title><source>Zookeys</source><day>19</day><month>12</month><year>2025</year><volume>1264</volume><fpage>207</fpage><lpage>248</lpage><pub-id pub-id-type="doi">10.3897/zookeys.1264.140174</pub-id></mixed-citation></tp:treatment-meta><tp:nomenclature><label>﻿</label><tp:taxon-name><object-id xmlns:xlink="http://www.w3.org/1999/xlink" content-type="arpha" xlink:type="simple">90F3767E-B81E-5FF4-95B3-A1EC6601795B</object-id>
              <tp:taxon-name-part taxon-name-part-type="genus" reg="Heterocypris">Heterocypris</tp:taxon-name-part>
              <tp:taxon-name-part taxon-name-part-type="species" reg="incongruens">incongruens</tp:taxon-name-part>
            </tp:taxon-name><tp:taxon-authority>(Ramdohr, 1808)</tp:taxon-authority><xref ref-type="fig" rid="F6">Figs 6</xref><xref ref-type="fig" rid="F7">, 7</xref><xref ref-type="fig" rid="F8">, 8</xref><xref ref-type="fig" rid="F9">, 9</xref><tp:nomenclature-citation-list><tp:nomenclature-citation><tp:taxon-name>
                  <tp:taxon-name-part taxon-name-part-type="genus" reg="Cypris">Cypris</tp:taxon-name-part> <tp:taxon-name-part taxon-name-part-type="species" reg="incongruens">incongruens</tp:taxon-name-part></tp:taxon-name><comment>Ramdohr, 1808: figs 1–12, 15, 16, 19, 20.</comment></tp:nomenclature-citation><tp:nomenclature-citation><tp:taxon-name>
                  <tp:taxon-name-part taxon-name-part-type="genus" reg="Cypris">Cypris</tp:taxon-name-part> <tp:taxon-name-part taxon-name-part-type="species" reg="fusca">fusca</tp:taxon-name-part></tp:taxon-name><comment>Straus: <xref ref-type="bibr" rid="B22">Fischer 1851</xref>: 156–157, pl. VIII, figs 9–13, pl. IX, figs 1–6, pl. XI, figs 10–12.</comment></tp:nomenclature-citation><tp:nomenclature-citation><tp:taxon-name>
                  <tp:taxon-name-part taxon-name-part-type="genus" reg="Cypris">Cypris</tp:taxon-name-part> <tp:taxon-name-part taxon-name-part-type="species" reg="incongruens">incongruens</tp:taxon-name-part></tp:taxon-name><comment>Ramdohr: <xref ref-type="bibr" rid="B12">Brady 1868</xref>: 362–364, pl. XXIII, figs 16–22.</comment></tp:nomenclature-citation><tp:nomenclature-citation><tp:taxon-name>
                  <tp:taxon-name-part taxon-name-part-type="genus" reg="Cypris">Cypris</tp:taxon-name-part> <tp:taxon-name-part taxon-name-part-type="species" reg="incongruens">incongruens</tp:taxon-name-part></tp:taxon-name><comment>Ramdohr: <xref ref-type="bibr" rid="B86">Vávra 1891</xref>: 95–98, fig. 32.</comment></tp:nomenclature-citation><tp:nomenclature-citation><tp:taxon-name>
                  <tp:taxon-name-part taxon-name-part-type="genus" reg="Heterocypris">Heterocypris</tp:taxon-name-part> <tp:taxon-name-part taxon-name-part-type="species" reg="incongruens">incongruens</tp:taxon-name-part></tp:taxon-name><comment>(Ramdohr), comb. nov.: <xref ref-type="bibr" rid="B15">Claus 1892</xref>: 161.</comment></tp:nomenclature-citation><tp:nomenclature-citation><tp:taxon-name>
                  <tp:taxon-name-part taxon-name-part-type="genus" reg="Heterocypris">Heterocypris</tp:taxon-name-part> <tp:taxon-name-part taxon-name-part-type="species" reg="incongruens">incongruens</tp:taxon-name-part></tp:taxon-name><comment>(Ramdohr): <xref ref-type="bibr" rid="B74">Sars 1924</xref>: pt. II, p. 116–117, pl. IV, figs 1, 2.</comment></tp:nomenclature-citation><tp:nomenclature-citation><tp:taxon-name>
                  <tp:taxon-name-part taxon-name-part-type="genus" reg="Heterocypris">Heterocypris</tp:taxon-name-part> <tp:taxon-name-part taxon-name-part-type="species" reg="incongruens">incongruens</tp:taxon-name-part></tp:taxon-name><comment>(Ramdohr): <xref ref-type="bibr" rid="B68">Poulsen 1940</xref>: 54–56, fig. 22.</comment></tp:nomenclature-citation><tp:nomenclature-citation><tp:taxon-name>
                  <tp:taxon-name-part taxon-name-part-type="genus" reg="Heterocypris">Heterocypris</tp:taxon-name-part> <tp:taxon-name-part taxon-name-part-type="species" reg="incongruens">incongruens</tp:taxon-name-part></tp:taxon-name><comment>(Ramdohr): <xref ref-type="bibr" rid="B30">Hartmann 1964</xref>: 33–34.</comment></tp:nomenclature-citation><tp:nomenclature-citation><tp:taxon-name>
                  <tp:taxon-name-part taxon-name-part-type="genus" reg="Heterocypris">Heterocypris</tp:taxon-name-part> <tp:taxon-name-part taxon-name-part-type="species" reg="incongruens">incongruens</tp:taxon-name-part></tp:taxon-name><comment>(Ramdohr): <xref ref-type="bibr" rid="B52">Meisch 2000</xref>: 346–351, figs 145, 146A–E.</comment></tp:nomenclature-citation></tp:nomenclature-citation-list></tp:nomenclature><tp:treatment-sec sec-type="material" id="SECID0EZCBG"><title>Material examined.</title><p>Mexico • 10 females (size <abbrev xmlns:xlink="http://www.w3.org/1999/xlink" xlink:title="right valve" id="ABBRID0E6CBG" xlink:type="simple">RV</abbrev> length = 1301–1404 µm, height = 740–803 µm; <abbrev xmlns:xlink="http://www.w3.org/1999/xlink" xlink:title="left valve" id="ABBRID0EDDBG" xlink:type="simple">LV</abbrev> length = 1318–1455 µm, height = 805–853 µm); San Nicolas Tetelco, Mexico City; M. Bonilla-Flores leg. China • 1 female from Luo Ma, <abbrev xmlns:xlink="http://www.w3.org/1999/xlink" xlink:title="south-central Tibetan Plateau" id="ABBRID0EHDBG" xlink:type="simple">STP</abbrev> (TIP08-4) (size <abbrev xmlns:xlink="http://www.w3.org/1999/xlink" xlink:title="right valve" id="ABBRID0ELDBG" xlink:type="simple">RV</abbrev> length = 1629 µm, height = 917 µm; <abbrev xmlns:xlink="http://www.w3.org/1999/xlink" xlink:title="left valve" id="ABBRID0EPDBG" xlink:type="simple">LV</abbrev> length = 1647 µm, height = 958 µm); • 1 female from Taro Co, <abbrev xmlns:xlink="http://www.w3.org/1999/xlink" xlink:title="south-central Tibetan Plateau" id="ABBRID0ETDBG" xlink:type="simple">STP</abbrev> (TIP11-84) (size <abbrev xmlns:xlink="http://www.w3.org/1999/xlink" xlink:title="right valve" id="ABBRID0EXDBG" xlink:type="simple">RV</abbrev> length = 1231 µm, height = 685 µm; <abbrev xmlns:xlink="http://www.w3.org/1999/xlink" xlink:title="left valve" id="ABBRID0E2DBG" xlink:type="simple">LV</abbrev> length = 1252 µm, height = 697 µm); • twelve females from Taro Co, <abbrev xmlns:xlink="http://www.w3.org/1999/xlink" xlink:title="south-central Tibetan Plateau" id="ABBRID0E6DBG" xlink:type="simple">STP</abbrev> (TIP11-99) (size <abbrev xmlns:xlink="http://www.w3.org/1999/xlink" xlink:title="right valve" id="ABBRID0EDEBG" xlink:type="simple">RV</abbrev> length = 1319–1405 µm, height = 741–826 µm; <abbrev xmlns:xlink="http://www.w3.org/1999/xlink" xlink:title="left valve" id="ABBRID0EHEBG" xlink:type="simple">LV</abbrev> length = 1313–1336 µm, height = 768–807 µm); P. Frenzel leg.</p></tp:treatment-sec><tp:treatment-sec sec-type="diagnosis" id="SECID0ELEBG"><title>Diagnosis.</title><p>(adult female, Figs <xref ref-type="fig" rid="F6">6</xref>, <xref ref-type="fig" rid="F7">7</xref>) (<xref ref-type="bibr" rid="B52">Meisch 2000</xref>): valves elongated in lateral view. <abbrev xmlns:xlink="http://www.w3.org/1999/xlink" xlink:title="right valve" id="ABBRID0E4EBG" xlink:type="simple">RV</abbrev> is smaller than <abbrev xmlns:xlink="http://www.w3.org/1999/xlink" xlink:title="left valve" id="ABBRID0EBFBG" xlink:type="simple">LV</abbrev>, the latter overlapping the right. The highest part is in the middle of the valves. <abbrev xmlns:xlink="http://www.w3.org/1999/xlink" xlink:title="right valve" id="ABBRID0EFFBG" xlink:type="simple">RV</abbrev> with row of inconspicuous denticles in internal view on both margins, with a narrow inner lamella and inner list (Fig. <xref ref-type="fig" rid="F6">6A1, A3, A4, B1, B3, B4</xref>). <abbrev xmlns:xlink="http://www.w3.org/1999/xlink" xlink:title="left valve" id="ABBRID0ENFBG" xlink:type="simple">LV</abbrev> without inner list (Fig. <xref ref-type="fig" rid="F6">6A2, B2</xref>). On the inner surface of the valve, there are normal, turbine-shaped pores with a bristle. The upper lip has a patch of medially positioned setae located in the middle region, approximately within the first third of the length from the mouth opening. Female genital lobes are subtriangular, the intersection displays a small beak-like projection, but the constriction is not pronounced. The lobes have a nearly straight distal margin.</p><fig id="F6" position="float" orientation="portrait"><object-id xmlns:xlink="http://www.w3.org/1999/xlink" content-type="doi" xlink:type="simple">10.3897/zookeys.1264.140174.figure6</object-id><object-id xmlns:xlink="http://www.w3.org/1999/xlink" content-type="arpha" xlink:type="simple">EFE48AC3-055B-5FDE-8DCA-1BDF33579861</object-id><label>Figure 6.</label><caption><p>SEM images of valve details of <italic><tp:taxon-name><tp:taxon-name-part taxon-name-part-type="genus" reg="Heterocypris">Heterocypris</tp:taxon-name-part> <tp:taxon-name-part taxon-name-part-type="species" reg="incongruens">incongruens</tp:taxon-name-part></tp:taxon-name></italic> (Ramdohr, 1808) from Taro Co, Southern Tibetan Plateau (ID: TIP11-84-I01), and Mexico City, Mexico (ID: HI-M19-I01). Taro Co: A1. <abbrev xmlns:xlink="http://www.w3.org/1999/xlink" xlink:title="right valve" id="ABBRID0EIGBG" xlink:type="simple">RV</abbrev> and A2. <abbrev xmlns:xlink="http://www.w3.org/1999/xlink" xlink:title="left valve" id="ABBRID0EMGBG" xlink:type="simple">LV</abbrev> of adult specimens, internal view. A3, A4. Denticles on the posterior region of the <abbrev xmlns:xlink="http://www.w3.org/1999/xlink" xlink:title="right valve" id="ABBRID0EQGBG" xlink:type="simple">RV</abbrev> in internal view. A5. Adductor muscle scars and pores in internal view. A6. Close-up of a pore (turbine shape) with a bristle. Mexico City: B1. <abbrev xmlns:xlink="http://www.w3.org/1999/xlink" xlink:title="right valve" id="ABBRID0EUGBG" xlink:type="simple">RV</abbrev> and B2. <abbrev xmlns:xlink="http://www.w3.org/1999/xlink" xlink:title="left valve" id="ABBRID0EYGBG" xlink:type="simple">LV</abbrev> of adult specimens. B3, B4. Denticles in the posterior region of the <abbrev xmlns:xlink="http://www.w3.org/1999/xlink" xlink:title="right valve" id="ABBRID0E3GBG" xlink:type="simple">RV</abbrev> in internal view. B5, B6. Pores (turbine shape) with a bristle, found in the central inner side of the <abbrev xmlns:xlink="http://www.w3.org/1999/xlink" xlink:title="right valve" id="ABBRID0EAHBG" xlink:type="simple">RV</abbrev>.</p></caption><graphic xmlns:xlink="http://www.w3.org/1999/xlink" xlink:href="zookeys-1264-207_article-140174__-g006.jpg" position="float" orientation="portrait" xlink:type="simple" id="oo_1495636.jpg"><uri content-type="original_file" xlink:type="simple">https://binary.pensoft.net/fig/1495636</uri></graphic></fig><fig id="F7" position="float" orientation="portrait"><object-id xmlns:xlink="http://www.w3.org/1999/xlink" content-type="doi" xlink:type="simple">10.3897/zookeys.1264.140174.figure7</object-id><object-id xmlns:xlink="http://www.w3.org/1999/xlink" content-type="arpha" xlink:type="simple">016E4D67-30F8-55FA-A39E-12EDFB6939D1</object-id><label>Figure 7.</label><caption><p>Microscopic image and SEM images of the valves of <italic><tp:taxon-name><tp:taxon-name-part taxon-name-part-type="genus" reg="Heterocypris">Heterocypris</tp:taxon-name-part> <tp:taxon-name-part taxon-name-part-type="species" reg="incongruens">incongruens</tp:taxon-name-part></tp:taxon-name></italic> (Ramdohr, 1808) from Taro Co, Southern Tibetan Plateau (ID: TIP11-84-I01), and Mexico City, Mexico (ID: HI-M19-I01). Taro Co: A1. <abbrev xmlns:xlink="http://www.w3.org/1999/xlink" xlink:title="left valve" id="ABBRID0E3HBG" xlink:type="simple">LV</abbrev> and A2. <abbrev xmlns:xlink="http://www.w3.org/1999/xlink" xlink:title="right valve" id="ABBRID0EAIBG" xlink:type="simple">RV</abbrev> in external lateral view (whole carapace). A3. <abbrev xmlns:xlink="http://www.w3.org/1999/xlink" xlink:title="left valve" id="ABBRID0EEIBG" xlink:type="simple">LV</abbrev> and A4. <abbrev xmlns:xlink="http://www.w3.org/1999/xlink" xlink:title="right valve" id="ABBRID0EIIBG" xlink:type="simple">RV</abbrev> in internal lateral view. A5. <abbrev xmlns:xlink="http://www.w3.org/1999/xlink" xlink:title="left valve" id="ABBRID0EMIBG" xlink:type="simple">LV</abbrev> and A6. <abbrev xmlns:xlink="http://www.w3.org/1999/xlink" xlink:title="right valve" id="ABBRID0EQIBG" xlink:type="simple">RV</abbrev> in external lateral view. A7, A8. Normal rimmed pores on the external surface of <abbrev xmlns:xlink="http://www.w3.org/1999/xlink" xlink:title="right valve" id="ABBRID0EUIBG" xlink:type="simple">RV</abbrev>. Mexico City: B1. <abbrev xmlns:xlink="http://www.w3.org/1999/xlink" xlink:title="left valve" id="ABBRID0EYIBG" xlink:type="simple">LV</abbrev> and B2. <abbrev xmlns:xlink="http://www.w3.org/1999/xlink" xlink:title="right valve" id="ABBRID0E3IBG" xlink:type="simple">RV</abbrev> in external view (whole carapace). B3. <abbrev xmlns:xlink="http://www.w3.org/1999/xlink" xlink:title="left valve" id="ABBRID0EAJBG" xlink:type="simple">LV</abbrev> and B4. <abbrev xmlns:xlink="http://www.w3.org/1999/xlink" xlink:title="right valve" id="ABBRID0EEJBG" xlink:type="simple">RV</abbrev> in internal view. B5. <abbrev xmlns:xlink="http://www.w3.org/1999/xlink" xlink:title="left valve" id="ABBRID0EIJBG" xlink:type="simple">LV</abbrev> and B6. <abbrev xmlns:xlink="http://www.w3.org/1999/xlink" xlink:title="right valve" id="ABBRID0EMJBG" xlink:type="simple">RV</abbrev> in external view. B7, B8. Surface shows striations, foveolae, and normal rimmed pores with a bristle on the external surface of <abbrev xmlns:xlink="http://www.w3.org/1999/xlink" xlink:title="right valve" id="ABBRID0EQJBG" xlink:type="simple">RV</abbrev>.</p></caption><graphic xmlns:xlink="http://www.w3.org/1999/xlink" xlink:href="zookeys-1264-207_article-140174__-g007.jpg" position="float" orientation="portrait" xlink:type="simple" id="oo_1495637.jpg"><uri content-type="original_file" xlink:type="simple">https://binary.pensoft.net/fig/1495637</uri></graphic></fig></tp:treatment-sec><tp:treatment-sec sec-type="description" id="SECID0EZJBG"><title>Dimensions.</title><p>Adult females, <abbrev xmlns:xlink="http://www.w3.org/1999/xlink" xlink:title="right valve" id="ABBRID0E6JBG" xlink:type="simple">RV</abbrev> ranges: length = 1136–1648 µm, height = 658–942 µm; <abbrev xmlns:xlink="http://www.w3.org/1999/xlink" xlink:title="left valve" id="ABBRID0EDKBG" xlink:type="simple">LV</abbrev> length = 1134–1671 µm, height = 686–953 µm.</p></tp:treatment-sec><tp:treatment-sec sec-type="Valves" id="SECID0EHKBG"><title>Valves.</title><p>External surface with numerous normal pores (Fig. <xref ref-type="fig" rid="F7">7A5, A6, B5, B6</xref>), striations, foveolae in antero-dorsal zone. In lateral view, dorsal side is arched. <abbrev xmlns:xlink="http://www.w3.org/1999/xlink" xlink:title="right valve" id="ABBRID0ERKBG" xlink:type="simple">RV</abbrev> features a thin inner lamella, small crenulated teeth on anterior and posterior margins. <abbrev xmlns:xlink="http://www.w3.org/1999/xlink" xlink:title="left valve" id="ABBRID0EVKBG" xlink:type="simple">LV</abbrev> with a thin inner lamella in internal view. Normal pores on inner surface have a turbine shape with a bristle (Fig. <xref ref-type="fig" rid="F6">6A6, B5, B6</xref>), but on external surface, pores present bristles and a rim (Fig. <xref ref-type="fig" rid="F7">7A7, A8, B7, B8</xref>). Color yellowish.</p></tp:treatment-sec><tp:treatment-sec sec-type="description" id="SECID0EBLBG"><title>Description of soft parts.</title><p>(Figs <xref ref-type="fig" rid="F8">8</xref>, <xref ref-type="fig" rid="F9">9</xref>) <bold><italic>Antennule</italic></bold> (Fig. <xref ref-type="fig" rid="F8">8A</xref>). Seven-segmented: segment I bears two long, setose setae on the posterodistal side and a short seta on the anterodorsal region. Segment II possesses a short seta on the anterior side. Segment III carries two short setae distally. Segment IV with three setae: two long ones on the anterior region and one short seta extending beyond segment V. Segment V features four setae, with those on the ventral side being longer. Segment VI bears a distal α-seta and four long setae. Segment VII with three distal setae, two long and one short. One aesthetasc ya, measuring 103 µm (twice the length of the terminal segment, 45 µm long).</p><fig id="F8" position="float" orientation="portrait"><object-id xmlns:xlink="http://www.w3.org/1999/xlink" content-type="doi" xlink:type="simple">10.3897/zookeys.1264.140174.figure8</object-id><object-id xmlns:xlink="http://www.w3.org/1999/xlink" content-type="arpha" xlink:type="simple">7DA492AF-A524-5C15-839E-E8528B1ED3BF</object-id><label>Figure 8.</label><caption><p><italic><tp:taxon-name><tp:taxon-name-part taxon-name-part-type="genus" reg="Heterocypris">Heterocypris</tp:taxon-name-part> <tp:taxon-name-part taxon-name-part-type="species" reg="incongruens">incongruens</tp:taxon-name-part></tp:taxon-name></italic> (Ramdohr, 1808), female, Mexico City (ID: HI-M19-I01). A. Antennule; B. Antenna; C. Mandibular coxa; D. Mandibular palp; E. T1; F. Maxillula.</p></caption><graphic xmlns:xlink="http://www.w3.org/1999/xlink" xlink:href="zookeys-1264-207_article-140174__-g008.jpg" position="float" orientation="portrait" xlink:type="simple" id="oo_1495638.jpg"><uri content-type="original_file" xlink:type="simple">https://binary.pensoft.net/fig/1495638</uri></graphic></fig><fig id="F9" position="float" orientation="portrait"><object-id xmlns:xlink="http://www.w3.org/1999/xlink" content-type="doi" xlink:type="simple">10.3897/zookeys.1264.140174.figure9</object-id><object-id xmlns:xlink="http://www.w3.org/1999/xlink" content-type="arpha" xlink:type="simple">348DE22D-BD63-574D-A8D8-2437D4980E90</object-id><label>Figure 9.</label><caption><p><italic><tp:taxon-name><tp:taxon-name-part taxon-name-part-type="genus" reg="Heterocypris">Heterocypris</tp:taxon-name-part> <tp:taxon-name-part taxon-name-part-type="species" reg="incongruens">incongruens</tp:taxon-name-part></tp:taxon-name></italic> (Ramdohr, 1808), female from Mexico City, Mexico (ID: HI-M19-I01). A. Upper lip and rake-like organs; B. T2; C. T3; D. Uropodal ramus with attachment and E. Female genital lobes.</p></caption><graphic xmlns:xlink="http://www.w3.org/1999/xlink" xlink:href="zookeys-1264-207_article-140174__-g009.jpg" position="float" orientation="portrait" xlink:type="simple" id="oo_1495639.jpg"><uri content-type="original_file" xlink:type="simple">https://binary.pensoft.net/fig/1495639</uri></graphic></fig><p><bold><italic>Antenna</italic></bold> (Fig. <xref ref-type="fig" rid="F8">8B</xref>). Five-segmented: coxa with three short setae (illustrated incompletely); robust basis, with one long ventral seta. Exopod with three setae; two short ones and a long one. The first endopodal segment bears a two-segmented aesthetasc (Y) and five long swimming setae in the apical part, reaching to the tip of the claws, and one short seta. The second endopodal segment has four t-setae (t1–t4) and two aesthetascs (y1 in the posteromedial part and y2 in the posterodistal part). Distally, this segment bears three long, thin z-setae and three claws (G1, G2, and G3). Claws G1 and G3 are approximately equally long, while G2 is shorter. The terminal segment features an aesthetasc (y3), one g seta, and claws (GM and Gm). Exopod longest seta measures 147 µm in length, longer than the first (153 µm) and second (106 µm) endopodal segment; the length ratio of the second endopodal segment is 0.72× that of the exopod longest seta.</p><p><bold><italic>Upper lip</italic></bold> (Fig. <xref ref-type="fig" rid="F9">9A</xref>) has a distinctive internal reticulation. Measurements on the upper lip were taken as follows: length (290 µm), height (77 µm), position of the maximum height (208 µm), in accordance with <xref ref-type="bibr" rid="B38">Karan-Žnidaršič and Petrov (2014)</xref>. A patch of medially positioned setae is in the middle region, approximately within the first third of the length from the mouth opening. Rake-like organ with nine teeth on the right and ten on the left.</p><p><bold><italic>Mandibular coxa</italic></bold> (Fig. <xref ref-type="fig" rid="F8">8C</xref>). With seven teeth and one plumose subdistal seta.</p><p><bold><italic>Mandibular palp</italic></bold> (Fig. <xref ref-type="fig" rid="F8">8D</xref>). Four-segmented: first segment bears a respiratory plate with six rays of similar length, plus three long distal setae, and an α seta. Second segment with a β seta, with four additional setae, including three long distal ones. Third segment features a γ seta on the apical part, and this same segment has nine setae in the distal region. Fourth segment features five setose setae, each measuring twice the length of the segment.</p><p><bold><italic>Maxillula</italic></bold> (Fig. <xref ref-type="fig" rid="F8">8E</xref>). Palp two-segmented: the first one bears a long, smooth seta with four setose setae, and the second segment is quadrangular in shape with five smooth long setae. The third endite holds two serrated two serrated Zahnborsten, plus five distal and a subdistal setae. Second endite with eight setae, and first endite with nine distal setae and two setae with rays in the basal region.</p><p><bold><italic>T1</italic></bold> (Fig. <xref ref-type="fig" rid="F8">8F</xref>). With two setae a, one b, and one d at the endopod. Exopod with six hirsute rays; protopod with 13 setose distal setae.</p><p><bold><italic>T2</italic></bold> (Fig. <xref ref-type="fig" rid="F9">9B</xref>). Five-segmented: the first one with a short seta d1. The second segment bears a long distal seta (e). The third segment has a setose distal seta (f). Segment four possesses a distal long seta (g) with a shorter seta. Segment five with short setae h1 and h3 and a claw-like seta h2 with spinules. The length of the second endopodal segments measures 108 µm, representing 59% of the length of the claw, which measures 183 µm.</p><p><bold><italic>T3</italic></bold> (Fig. <xref ref-type="fig" rid="F9">9C</xref>). Four-segmented: first segment bears a short, smooth d1-seta. In the distal region, there is a long setose seta d2, and a seta dp as long as the third segment. Second segment features a setose distal seta (e). Third segment displays a medial f-seta, a reduced h1 seta in the distal part (fused 4<sup>th</sup> segment), a segmented h2 seta, and a long h3 setose seta.</p><p><bold><italic>Uropodal ramus</italic></bold> (Fig. <xref ref-type="fig" rid="F9">9D</xref>). Elongated structure with two distal claws—Ga (174 µm), exceeding Gp (122 µm) in length—and one shorter setose Sp (94 µm). A Sa seta is present, shorter than Sp, and two caudal ramus attachments are observed.</p><p><bold><italic>Female genital lobes</italic></bold> (Fig. <xref ref-type="fig" rid="F9">9E</xref>) have an intersection with a triangular shape. General shape of lobes is elongated and relatively broad; curvature of lobes is more open and straighter; shape of apex is pointed, without truncation.</p></tp:treatment-sec><tp:treatment-sec sec-type="Reproduction" id="SECID0EGRBG"><title>Reproduction.</title><p>Commonly asexual populations (<xref ref-type="bibr" rid="B52">Meisch 2000</xref>), with records of males from a man-made pond, Kahramanmaraş, Turkey (<xref ref-type="bibr" rid="B95">Yavuzatmaca and Külköylüoğlu 2019</xref>), and several sexual records in Europe (<xref ref-type="bibr" rid="B32">Horne and Martens 1999</xref>)</p></tp:treatment-sec><tp:treatment-sec sec-type="distribution" id="SECID0EYRBG"><title>Distribution.</title><p>Recorded from numerous places, it is cosmopolitan (<xref ref-type="bibr" rid="B52">Meisch 2000</xref>).</p></tp:treatment-sec><tp:treatment-sec sec-type="habitat" id="SECID0ECSBG"><title>Habitat.</title><p>The species predominantly inhabits temporary ponds with vegetation cover (<xref ref-type="bibr" rid="B52">Meisch 2000</xref>; <xref ref-type="bibr" rid="B59">Mischke 2012</xref>). In accordance with our limnological data (Table <xref ref-type="table" rid="T1">1</xref>), this species was found in freshwater to brackish, alkaline to oxygenated waters (average 3.8 mg/l). <xref ref-type="bibr" rid="B27">Ganning (1971)</xref> found this species up to a salinity of 16 psu at the Baltic Sea coast.</p></tp:treatment-sec><tp:treatment-sec><!--Section generated to contain objects referenced in tp:taxon-treatment.--><table-wrap id="T1" position="float" orientation="portrait"><label>Table 1.</label><caption><p>Environmental data from sampling sites of <italic><tp:taxon-name><tp:taxon-name-part taxon-name-part-type="genus" reg="Heterocypris">Heterocypris</tp:taxon-name-part></tp:taxon-name></italic> species (He = <italic><tp:taxon-name><tp:taxon-name-part taxon-name-part-type="genus" reg="Heterocypris">Heterocypris</tp:taxon-name-part> <tp:taxon-name-part taxon-name-part-type="species" reg="exodonta">exodonta</tp:taxon-name-part></tp:taxon-name></italic> Bonilla-Flores &amp; Karanovic, sp. nov., Hi = <italic><tp:taxon-name><tp:taxon-name-part taxon-name-part-type="genus" reg="Heterocypris">Heterocypris</tp:taxon-name-part> <tp:taxon-name-part taxon-name-part-type="species" reg="incongruens">incongruens</tp:taxon-name-part></tp:taxon-name></italic> (Ramdohr, 1808), Hs = <italic><tp:taxon-name><tp:taxon-name-part taxon-name-part-type="genus" reg="Heterocypris">Heterocypris</tp:taxon-name-part> <tp:taxon-name-part taxon-name-part-type="species" reg="salina">salina</tp:taxon-name-part></tp:taxon-name></italic> (Brady, 1868)). WD: water depth, EC: electrical conductivity, WT: water temperature, DO: dissolved oxygen, Alk: alkalinity, ND: no data. (GPS coordinates referenced to the WGS84 geodetic system).</p></caption><table id="TID0EYJCI" rules="all"><tbody><tr><th rowspan="1" colspan="1">Species</th><th rowspan="1" colspan="1">Sample reference number</th><th rowspan="1" colspan="1">Locality</th><th rowspan="1" colspan="1">Date</th><th rowspan="1" colspan="1">Latitude, Longitude</th><th rowspan="1" colspan="1">Altitude m a.s.l.</th><th rowspan="1" colspan="1">Habitat</th><th rowspan="1" colspan="1">WD (m)</th><th rowspan="1" colspan="1">EC [µS/cm]</th><th rowspan="1" colspan="1">WT [°C]</th><th rowspan="1" colspan="1">pH</th><th rowspan="1" colspan="1">DO [mg/l]</th><th rowspan="1" colspan="1">alk [mmol/l]</th></tr><tr><td rowspan="1" colspan="1">
                <bold>He</bold>
              </td><td rowspan="1" colspan="1">NC-0919</td><td rowspan="1" colspan="1">Nam Co, <abbrev xmlns:xlink="http://www.w3.org/1999/xlink" xlink:title="south-central Tibetan Plateau" id="ABBRID0EGCAE" xlink:type="simple">STP</abbrev></td><td rowspan="1" colspan="1">13.09.2019</td><td rowspan="1" colspan="1">
                <named-content xmlns:xlink="http://www.w3.org/1999/xlink" content-type="dwc:verbatimCoordinates" xlink:type="simple">
                  <named-content content-type="geo-json" specific-use="{&#34;type&#34;:&#34;Point&#34;,&#34;coordinates&#34;:[90.960000,30.790000]}" id="NCID0ETCAE" xlink:type="simple">30°47.40'N, 90°57.60'E</named-content>
                </named-content>
              </td><td rowspan="1" colspan="1">4728</td><td rowspan="1" colspan="1">Pond</td><td rowspan="1" colspan="1">0.2</td><td rowspan="1" colspan="1">ND</td><td rowspan="1" colspan="1">ND</td><td rowspan="1" colspan="1">ND</td><td rowspan="1" colspan="1">ND</td><td rowspan="1" colspan="1">ND</td></tr><tr><td rowspan="1" colspan="1">
                <bold>He, Hi, Hs</bold>
              </td><td rowspan="1" colspan="1">TIP11-84</td><td rowspan="1" colspan="1">Taro Co, <abbrev xmlns:xlink="http://www.w3.org/1999/xlink" xlink:title="south-central Tibetan Plateau" id="ABBRID0E5DAE" xlink:type="simple">STP</abbrev></td><td rowspan="1" colspan="1">21.09.2011</td><td rowspan="1" colspan="1">
                <named-content xmlns:xlink="http://www.w3.org/1999/xlink" content-type="dwc:verbatimCoordinates" xlink:type="simple">
                  <named-content content-type="geo-json" specific-use="{&#34;type&#34;:&#34;Point&#34;,&#34;coordinates&#34;:[84.330167,31.185167]}" id="NCID0ELEAE" xlink:type="simple">31°11.11'N, 84°19.81'E</named-content>
                </named-content>
              </td><td rowspan="1" colspan="1">4577</td><td rowspan="1" colspan="1">Pond</td><td rowspan="1" colspan="1">ND</td><td rowspan="1" colspan="1">1342</td><td rowspan="1" colspan="1">10.1</td><td rowspan="1" colspan="1">9.2</td><td rowspan="1" colspan="1">3.5</td><td rowspan="1" colspan="1">10.7</td></tr><tr><td rowspan="1" colspan="1">
                <bold>Hi</bold>
              </td><td rowspan="1" colspan="1">HI-M19</td><td rowspan="1" colspan="1">San Nicolas Tetelco, Mexico City</td><td rowspan="1" colspan="1">24.03.2021</td><td rowspan="1" colspan="1">
                <named-content xmlns:xlink="http://www.w3.org/1999/xlink" content-type="dwc:verbatimCoordinates" xlink:type="simple">
                  <named-content content-type="geo-json" specific-use="{&#34;type&#34;:&#34;Point&#34;,&#34;coordinates&#34;:[-98.970667,19.206833]}" id="NCID0E6FAE" xlink:type="simple">19°12.41'N, 98°58.24'W</named-content>
                </named-content>
              </td><td rowspan="1" colspan="1">2271</td><td rowspan="1" colspan="1">Flowerpot</td><td rowspan="1" colspan="1">0.1</td><td rowspan="1" colspan="1">ND</td><td rowspan="1" colspan="1">ND</td><td rowspan="1" colspan="1">ND</td><td rowspan="1" colspan="1">ND</td><td rowspan="1" colspan="1">ND</td></tr><tr><td rowspan="1" colspan="1">
                <bold>Hi</bold>
              </td><td rowspan="1" colspan="1">TIP08-4</td><td rowspan="1" colspan="1">Luo Ma town, <abbrev xmlns:xlink="http://www.w3.org/1999/xlink" xlink:title="south-central Tibetan Plateau" id="ABBRID0EKHAE" xlink:type="simple">STP</abbrev></td><td rowspan="1" colspan="1">08.09.2008</td><td rowspan="1" colspan="1">
                <named-content xmlns:xlink="http://www.w3.org/1999/xlink" content-type="dwc:verbatimCoordinates" xlink:type="simple">
                  <named-content content-type="geo-json" specific-use="{&#34;type&#34;:&#34;Point&#34;,&#34;coordinates&#34;:[91.808000,31.274833]}" id="NCID0EXHAE" xlink:type="simple">31°16.49'N, 91°48.48'E</named-content>
                </named-content>
              </td><td rowspan="1" colspan="1">4587</td><td rowspan="1" colspan="1">Small lake</td><td rowspan="1" colspan="1">0.1</td><td rowspan="1" colspan="1">227</td><td rowspan="1" colspan="1">12.9</td><td rowspan="1" colspan="1">8.8</td><td rowspan="1" colspan="1">5.2</td><td rowspan="1" colspan="1">0.2</td></tr><tr><td rowspan="1" colspan="1">
                <bold>Hi</bold>
              </td><td rowspan="1" colspan="1">TIP11-99</td><td rowspan="1" colspan="1">Taro Co, <abbrev xmlns:xlink="http://www.w3.org/1999/xlink" xlink:title="south-central Tibetan Plateau" id="ABBRID0ECJAE" xlink:type="simple">STP</abbrev></td><td rowspan="1" colspan="1">23.09.2011</td><td rowspan="1" colspan="1">
                <named-content xmlns:xlink="http://www.w3.org/1999/xlink" content-type="dwc:verbatimCoordinates" xlink:type="simple">
                  <named-content content-type="geo-json" specific-use="{&#34;type&#34;:&#34;Point&#34;,&#34;coordinates&#34;:[84.323333,31.323667]}" id="NCID0EPJAE" xlink:type="simple">31°19.42'N, 84°19.40'E</named-content>
                </named-content>
              </td><td rowspan="1" colspan="1">4578</td><td rowspan="1" colspan="1">Pond near inflow</td><td rowspan="1" colspan="1">0.2</td><td rowspan="1" colspan="1">236</td><td rowspan="1" colspan="1">16.6</td><td rowspan="1" colspan="1">9.4</td><td rowspan="1" colspan="1">2.9</td><td rowspan="1" colspan="1">1.4</td></tr><tr><td rowspan="1" colspan="1">
                <bold>Hs</bold>
              </td><td rowspan="1" colspan="1">HS-G19</td><td rowspan="1" colspan="1">Braunschweig, Germany</td><td rowspan="1" colspan="1">26.03.2021</td><td rowspan="1" colspan="1">
                <named-content xmlns:xlink="http://www.w3.org/1999/xlink" content-type="dwc:verbatimCoordinates" xlink:type="simple">
                  <named-content content-type="geo-json" specific-use="{&#34;type&#34;:&#34;Point&#34;,&#34;coordinates&#34;:[10.532500,52.270500]}" id="NCID0EDLAE" xlink:type="simple">52°16.23'N, 10°31.95'E</named-content>
                </named-content>
              </td><td rowspan="1" colspan="1">73</td><td rowspan="1" colspan="1">Flowerpot</td><td rowspan="1" colspan="1">0.2</td><td rowspan="1" colspan="1">ND</td><td rowspan="1" colspan="1">ND</td><td rowspan="1" colspan="1">ND</td><td rowspan="1" colspan="1">ND</td><td rowspan="1" colspan="1">ND</td></tr><tr><td rowspan="1" colspan="1">
                <bold>Hs</bold>
              </td><td rowspan="1" colspan="1">TIP11-86</td><td rowspan="1" colspan="1">Taro Co, <abbrev xmlns:xlink="http://www.w3.org/1999/xlink" xlink:title="south-central Tibetan Plateau" id="ABBRID0EOMAE" xlink:type="simple">STP</abbrev></td><td rowspan="1" colspan="1">21.09.2011</td><td rowspan="1" colspan="1">
                <named-content xmlns:xlink="http://www.w3.org/1999/xlink" content-type="dwc:verbatimCoordinates" xlink:type="simple">
                  <named-content content-type="geo-json" specific-use="{&#34;type&#34;:&#34;Point&#34;,&#34;coordinates&#34;:[84.303500,31.186833]}" id="NCID0E2MAE" xlink:type="simple">31°11.21'N, 84°18.21'E</named-content>
                </named-content>
              </td><td rowspan="1" colspan="1">4588</td><td rowspan="1" colspan="1">Pond</td><td rowspan="1" colspan="1">0.1</td><td rowspan="1" colspan="1">1017</td><td rowspan="1" colspan="1">16.2</td><td rowspan="1" colspan="1">9.5</td><td rowspan="1" colspan="1">5.8</td><td rowspan="1" colspan="1">7.1</td></tr><tr><td rowspan="1" colspan="1">
                <bold>Hs</bold>
              </td><td rowspan="1" colspan="1">TIP12-H55</td><td rowspan="1" colspan="1">Pond near Xuru Co, <abbrev xmlns:xlink="http://www.w3.org/1999/xlink" xlink:title="south-central Tibetan Plateau" id="ABBRID0EGOAE" xlink:type="simple">STP</abbrev></td><td rowspan="1" colspan="1">23.06.2012</td><td rowspan="1" colspan="1">
                <named-content xmlns:xlink="http://www.w3.org/1999/xlink" content-type="dwc:verbatimCoordinates" xlink:type="simple">
                  <named-content content-type="geo-json" specific-use="{&#34;type&#34;:&#34;Point&#34;,&#34;coordinates&#34;:[86.439500,30.169500]}" id="NCID0ETOAE" xlink:type="simple">30°10.17'N, 86°26.37'E</named-content>
                </named-content>
              </td><td rowspan="1" colspan="1">4728</td><td rowspan="1" colspan="1">Pond</td><td rowspan="1" colspan="1">0.1</td><td rowspan="1" colspan="1">1639</td><td rowspan="1" colspan="1">22.5</td><td rowspan="1" colspan="1">8.6</td><td rowspan="1" colspan="1">10.4</td><td rowspan="1" colspan="1">15.5</td></tr></tbody></table></table-wrap></tp:treatment-sec><ref-list><ref id="B22"><mixed-citation xmlns:xlink="http://www.w3.org/1999/xlink" xlink:type="simple"><person-group><name name-style="western"><surname>Fischer</surname><given-names>S</given-names></name></person-group> (<year>1851</year>) Abhandlungen über das Genus <italic><tp:taxon-name><tp:taxon-name-part taxon-name-part-type="subgenus">Cypris</tp:taxon-name-part></tp:taxon-name></italic>, und dessen in der Umgebung von St. Petersburg und von Fall bei Reval vorkommenden-Arten. Memoires des Savants Etrangers, St. Petersburg 7: 129–161[, pl. 1–11].</mixed-citation></ref><ref id="B12"><mixed-citation xmlns:xlink="http://www.w3.org/1999/xlink" xlink:type="simple"><person-group><name name-style="western"><surname>Brady</surname><given-names>GSA</given-names></name></person-group> (<year>1868</year>) <article-title>A monograph of the recent British <tp:taxon-name><tp:taxon-name-part taxon-name-part-type="class">Ostracoda</tp:taxon-name-part></tp:taxon-name>.</article-title><source>Transactions of the Linnean Society of London</source><volume>26</volume>(<issue>2</issue>): <fpage>353</fpage>–<lpage>495</lpage>. <ext-link xlink:href="10.1111/j.1096-3642.1968.tb00199.x" ext-link-type="doi" xlink:type="simple">https://doi.org/10.1111/j.1096-3642.1968.tb00199.x</ext-link></mixed-citation></ref><ref id="B86"><mixed-citation xmlns:xlink="http://www.w3.org/1999/xlink" xlink:type="simple"><person-group><name name-style="western"><surname>Vávra</surname><given-names>W</given-names></name></person-group> (<year>1891</year>) <article-title>Monographie der Ostracoden Böhmens.</article-title><source>Archiv der naturwissenschaftlichen Landesdurchforschung von Böhmen,</source><volume>8</volume>(<issue>3</issue>): <fpage>1</fpage>–<lpage>116</lpage>.</mixed-citation></ref><ref id="B15"><mixed-citation xmlns:xlink="http://www.w3.org/1999/xlink" xlink:type="simple"><person-group><name name-style="western"><surname>Claus</surname><given-names>C</given-names></name></person-group> (<year>1892</year>) <article-title>Beiträge zur Kenntnis des Süsswasser-Ostracoden. I. Über den Körper- und Gliedmassenbau der Cypriden nebst Bemerkungen über einzelne innere Organe derselben.</article-title><source>Arbeiten aus dem Zoologischen Institut der Universität Wien und der Zoologischen Station in Triest</source><volume>10</volume>: <fpage>147</fpage>–<lpage>216</lpage>.</mixed-citation></ref><ref id="B74"><mixed-citation xmlns:xlink="http://www.w3.org/1999/xlink" xlink:type="simple"><person-group><name name-style="western"><surname>Sars</surname><given-names>GO</given-names></name></person-group> (<year>1924</year>) <article-title>The fresh-water Entomostraca of the Cape Province (Union of South Africa). Pt. 2. <tp:taxon-name><tp:taxon-name-part taxon-name-part-type="class">Ostracoda</tp:taxon-name-part></tp:taxon-name>.</article-title><source>Annals of the South African Museum, Cape Town</source><volume>20</volume>: <fpage>105</fpage>–<lpage>193</lpage>.</mixed-citation></ref><ref id="B68"><mixed-citation xmlns:xlink="http://www.w3.org/1999/xlink" xlink:type="simple"><person-group><name name-style="western"><surname>Poulsen</surname><given-names>EM</given-names></name></person-group> (<year>1940</year>) <article-title>The zoology of east Greenland. Freshwater Entomostraca.</article-title><source>Meddelelser om Grønland</source><volume>121</volume>(<issue>4</issue>): <fpage>1</fpage>–<lpage>73</lpage>.</mixed-citation></ref><ref id="B30"><mixed-citation xmlns:xlink="http://www.w3.org/1999/xlink" xlink:type="simple"><person-group><name name-style="western"><surname>Hartmann</surname><given-names>G</given-names></name></person-group> (<year>1964</year>) <article-title>Asiatische Ostracoden. Systematische und zoogeographische Untersuchungen.</article-title><source>International Review of Hydrobiology</source><volume>3</volume>: <fpage>2</fpage>–<lpage>155</lpage>.</mixed-citation></ref><ref id="B52"><mixed-citation xmlns:xlink="http://www.w3.org/1999/xlink" xlink:type="simple"><person-group><name name-style="western"><surname>Meisch</surname><given-names>C</given-names></name></person-group> (<year>2000</year>) <source>Freshwater <tp:taxon-name><tp:taxon-name-part taxon-name-part-type="class">Ostracoda</tp:taxon-name-part></tp:taxon-name> of Western and Central Europe. Süßwasserfauna von Mitteleuropa 8/3.</source><publisher-name>Spektrum Akademischer Verlag</publisher-name>, <publisher-loc>Heidelberg, Berlin</publisher-loc>, <size units="page">522 pp</size>.</mixed-citation></ref><ref id="B38"><mixed-citation xmlns:xlink="http://www.w3.org/1999/xlink" xlink:type="simple"><person-group><name name-style="western"><surname>Karan-Žnidaršič</surname><given-names>T</given-names></name><name name-style="western"><surname>Petrov</surname><given-names>B</given-names></name></person-group> (<year>2014</year>) <article-title>Morphological differentiation of seven species of the genus <italic><tp:taxon-name><tp:taxon-name-part taxon-name-part-type="genus">Heterocypris</tp:taxon-name-part></tp:taxon-name></italic> Claus, 1892 (<tp:taxon-name><tp:taxon-name-part taxon-name-part-type="class">Ostracoda</tp:taxon-name-part></tp:taxon-name>, <tp:taxon-name><tp:taxon-name-part taxon-name-part-type="subphylum">Crustacea</tp:taxon-name-part></tp:taxon-name>) based on the upper lip.</article-title><source>Zootaxa</source><volume>3852</volume>(<issue>3</issue>): <fpage>321</fpage>. <ext-link xlink:href="10.11646/zootaxa.3852.3.2" ext-link-type="doi" xlink:type="simple">https://doi.org/10.11646/zootaxa.3852.3.2</ext-link></mixed-citation></ref><ref id="B95"><mixed-citation xmlns:xlink="http://www.w3.org/1999/xlink" xlink:type="simple"><person-group><name name-style="western"><surname>Yavuzatmaca</surname><given-names>M</given-names></name><name name-style="western"><surname>Külköylüoğlu</surname><given-names>O</given-names></name></person-group> (<year>2019</year>) <article-title>Reporting of sexual population of <italic><tp:taxon-name><tp:taxon-name-part taxon-name-part-type="genus">Heterocypris</tp:taxon-name-part> <tp:taxon-name-part taxon-name-part-type="species">incongruens</tp:taxon-name-part></tp:taxon-name></italic> (Ramdohr, 1808) from a man-made pond (Kahramanmaraş, Turkey) and comparison of hemipenes of the genus <italic><tp:taxon-name><tp:taxon-name-part taxon-name-part-type="genus">Heterocypris</tp:taxon-name-part></tp:taxon-name></italic> Claus, 1892.</article-title><source>Acta Aquatica Turcica</source><volume>15</volume>(<issue>2</issue>): <fpage>139</fpage>–<lpage>150</lpage>. <ext-link xlink:href="10.22392/actaquatr.577460" ext-link-type="doi" xlink:type="simple">https://doi.org/10.22392/actaquatr.577460</ext-link></mixed-citation></ref><ref id="B32"><mixed-citation xmlns:xlink="http://www.w3.org/1999/xlink" xlink:type="simple"><person-group><name name-style="western"><surname>Horne</surname><given-names>DJ</given-names></name><name name-style="western"><surname>Martens</surname><given-names>K</given-names></name></person-group> (<year>1999</year>) Geographical parthenogenesis in Eoropean non-marine ostracods: Post-glacial invasion or Holocene stability? Hydrobiologia 391(1–3): 1–7. <ext-link xlink:href="10.1023/A:1003508210166" ext-link-type="doi" xlink:type="simple">https://doi.org/10.1023/A:1003508210166</ext-link></mixed-citation></ref><ref id="B59"><mixed-citation xmlns:xlink="http://www.w3.org/1999/xlink" xlink:type="simple"><person-group><name name-style="western"><surname>Mischke</surname><given-names>S</given-names></name></person-group> (<year>2012</year>) <article-title>Quaternary Ostracods from the Tibetan Plateau and Their Significance for Environmental and Climate-Change Studies.</article-title> In: <person-group><name name-style="western"><surname>Horne</surname><given-names>DJ</given-names></name><name name-style="western"><surname>Holmes</surname><given-names>JA</given-names></name><name name-style="western"><surname>Rodriguez-Lazaro</surname><given-names>J</given-names></name><name name-style="western"><surname>Viehberg</surname><given-names>FA</given-names></name></person-group> (<role>Eds</role>) <issue-title>Developments in Quaternary Sciences, Elsevier, Vol.</issue-title><source>17</source>, <fpage>263</fpage>–<lpage>279</lpage>. <ext-link xlink:href="10.1016/B978-0-444-53636-5.00015-9" ext-link-type="doi" xlink:type="simple">https://doi.org/10.1016/B978-0-444-53636-5.00015-9</ext-link></mixed-citation></ref><ref id="B27"><mixed-citation xmlns:xlink="http://www.w3.org/1999/xlink" xlink:type="simple"><person-group><name name-style="western"><surname>Ganning</surname><given-names>B</given-names></name></person-group> (<year>1971</year>) <article-title>On the ecology of <italic><tp:taxon-name><tp:taxon-name-part taxon-name-part-type="genus">Heterocypris</tp:taxon-name-part> <tp:taxon-name-part taxon-name-part-type="species">salinus</tp:taxon-name-part></tp:taxon-name></italic>, <italic><tp:taxon-name><tp:taxon-name-part taxon-name-part-type="genus">H.</tp:taxon-name-part> <tp:taxon-name-part taxon-name-part-type="species">incongruens</tp:taxon-name-part></tp:taxon-name></italic> and <italic><tp:taxon-name><tp:taxon-name-part taxon-name-part-type="genus">Cypridopsis</tp:taxon-name-part> <tp:taxon-name-part taxon-name-part-type="species">aculeata</tp:taxon-name-part></tp:taxon-name></italic> (<tp:taxon-name><tp:taxon-name-part taxon-name-part-type="subphylum">Crustacea</tp:taxon-name-part></tp:taxon-name>: <tp:taxon-name><tp:taxon-name-part taxon-name-part-type="class">Ostracoda</tp:taxon-name-part></tp:taxon-name>) from Baltic brackish-water rockpools.</article-title><source>Marine Biology</source><volume>8</volume>(<issue>4</issue>): <fpage>271</fpage>–<lpage>279</lpage>. <ext-link xlink:href="10.1007/BF00348009" ext-link-type="doi" xlink:type="simple">https://doi.org/10.1007/BF00348009</ext-link></mixed-citation></ref></ref-list></tp:taxon-treatment>
