# Supplementary material for: ﻿Heterocypris exodonta sp. nov. (Ostracoda, Cyprididae), morphological and molecular description of a high altitude asexual microcrustacean from the Nam Co region, Southern Tibetan Plateau
Source: Zookeys. 2025 Dec 19;1264:207–48. doi: 10.3897/zookeys.1264.140174 (PMC12743249; doi:10.3897/zookeys.1264.140174)
Supplement: XML Treatment for Heterocypris salina [file zookeys.1264.140174-treatment4.xml]

<!DOCTYPE tp:taxon-treatment
  PUBLIC "-//TaxonX//DTD Taxonomic Treatment Publishing DTD v0 20100105//EN" "tax-treatment-NSO.dtd">
<tp:taxon-treatment xmlns:tp="http://www.plazi.org/taxpub"><tp:treatment-meta><kwd-group><label>Taxon classification</label><kwd>
                <named-content content-type="kingdom">Animalia</named-content>
              </kwd><kwd>
                <named-content content-type="order">Ostracoda</named-content>
              </kwd><kwd>
                <named-content content-type="family">Cyprididae</named-content>
              </kwd></kwd-group><mixed-citation publication-type="journal"><person-group><name><surname>Bonilla-Flores</surname><given-names>Mauricio</given-names></name><name><surname>Karanovic</surname><given-names>Ivana</given-names></name><name><surname>Echeverría-Galindo</surname><given-names>Paula</given-names></name><name><surname>Frenzel</surname><given-names>Peter</given-names></name><name><surname>Pérez</surname><given-names>Liseth</given-names></name><name><surname>Börner</surname><given-names>Nicole</given-names></name><name><surname>Dulias</surname><given-names>Katharina</given-names></name><name><surname>Wang</surname><given-names>Junbo</given-names></name><name><surname>Schwalb</surname><given-names>Antje</given-names></name></person-group><article-title>﻿<italic><tp:taxon-name><tp:taxon-name-part taxon-name-part-type="genus" reg="Heterocypris">Heterocypris</tp:taxon-name-part> <tp:taxon-name-part taxon-name-part-type="species" reg="exodonta">exodonta</tp:taxon-name-part></tp:taxon-name></italic> sp. nov. (<tp:taxon-name><tp:taxon-name-part taxon-name-part-type="class">Ostracoda</tp:taxon-name-part></tp:taxon-name>, <tp:taxon-name><tp:taxon-name-part taxon-name-part-type="family">Cyprididae</tp:taxon-name-part></tp:taxon-name>), morphological and molecular description of a high altitude asexual microcrustacean from the Nam Co region, Southern Tibetan Plateau</article-title><source>Zookeys</source><day>19</day><month>12</month><year>2025</year><volume>1264</volume><fpage>207</fpage><lpage>248</lpage><pub-id pub-id-type="doi">10.3897/zookeys.1264.140174</pub-id></mixed-citation></tp:treatment-meta><tp:nomenclature><label>﻿</label><tp:taxon-name><object-id xmlns:xlink="http://www.w3.org/1999/xlink" content-type="arpha" xlink:type="simple">09BE9418-C98A-5639-AEC3-84CEEF724405</object-id>
              <tp:taxon-name-part taxon-name-part-type="genus" reg="Heterocypris">Heterocypris</tp:taxon-name-part>
              <tp:taxon-name-part taxon-name-part-type="species" reg="salina">salina</tp:taxon-name-part>
            </tp:taxon-name><tp:taxon-authority>(Brady, 1868)</tp:taxon-authority><xref ref-type="fig" rid="F10">Figs 10</xref><xref ref-type="fig" rid="F11">, 11</xref><xref ref-type="fig" rid="F12">, 12</xref><xref ref-type="fig" rid="F13">, 13</xref><tp:nomenclature-citation-list><tp:nomenclature-citation><tp:taxon-name>
                  <tp:taxon-name-part taxon-name-part-type="genus" reg="Cypris">Cypris</tp:taxon-name-part> <tp:taxon-name-part taxon-name-part-type="species" reg="salina">salina</tp:taxon-name-part></tp:taxon-name><comment>Brady, 1868: 368–369, pl. 26, figs 8–13.</comment></tp:nomenclature-citation><tp:nomenclature-citation><tp:taxon-name>
                  <tp:taxon-name-part taxon-name-part-type="genus" reg="Cyprinotus">Cyprinotus</tp:taxon-name-part> <tp:taxon-name-part taxon-name-part-type="species" reg="fretensis">fretensis</tp:taxon-name-part></tp:taxon-name><comment>Brady &amp; Robertson, 1870: figs 48, 49 (<xref ref-type="bibr" rid="B54">Meisch and Broodbakker 1993</xref>).</comment></tp:nomenclature-citation><tp:nomenclature-citation><tp:taxon-name>
                  <tp:taxon-name-part taxon-name-part-type="genus" reg="Cyprinotus">Cyprinotus</tp:taxon-name-part> <tp:taxon-name-part taxon-name-part-type="species" reg="salina">salina</tp:taxon-name-part></tp:taxon-name><comment>(Brady, 1868): <xref ref-type="bibr" rid="B61">Müller 1900</xref>: 76, pl. 16, figs 1, 2, 10, 12.</comment></tp:nomenclature-citation><tp:nomenclature-citation><tp:taxon-name>
                  <tp:taxon-name-part taxon-name-part-type="genus" reg="Heterocypris">Heterocypris</tp:taxon-name-part> <tp:taxon-name-part taxon-name-part-type="species" reg="salina">salina</tp:taxon-name-part></tp:taxon-name><comment>(Brady, 1868), nov. comb.: <xref ref-type="bibr" rid="B43">Klie 1932</xref>: 588.</comment></tp:nomenclature-citation><tp:nomenclature-citation><tp:taxon-name>
                  <tp:taxon-name-part taxon-name-part-type="genus" reg="Cyprinotus">Cyprinotus</tp:taxon-name-part> <tp:taxon-name-part taxon-name-part-type="species" reg="salinus">salinus</tp:taxon-name-part></tp:taxon-name><comment>(Brady, 1868): <xref ref-type="bibr" rid="B90">Wagner 1957</xref>: 30–31, pl. 9, figs 1–6.</comment></tp:nomenclature-citation><tp:nomenclature-citation><tp:taxon-name>
                  <tp:taxon-name-part taxon-name-part-type="genus" reg="Cyprinotus">Cyprinotus</tp:taxon-name-part> <tp:taxon-name-part taxon-name-part-type="species" reg="salinus">salinus</tp:taxon-name-part></tp:taxon-name><comment>(Brady, 1868): <xref ref-type="bibr" rid="B36">Jordan et al. 1962</xref>: 76, 77, pl. I, figs 6, 7; pl. V, figs 57–61; pl. VIII, figs 80, 82, 83.</comment></tp:nomenclature-citation><tp:nomenclature-citation><tp:taxon-name>
                  <tp:taxon-name-part taxon-name-part-type="genus" reg="Cyprinotus">Cyprinotus</tp:taxon-name-part> <tp:taxon-name-part taxon-name-part-type="species" reg="salinus">salinus</tp:taxon-name-part></tp:taxon-name><comment>(Brady, 1868): <xref ref-type="bibr" rid="B18">Devoto 1965</xref>: 332, fig. 26.</comment></tp:nomenclature-citation><tp:nomenclature-citation><tp:taxon-name>
                  <tp:taxon-name-part taxon-name-part-type="genus" reg="Cyprinotus">Cyprinotus</tp:taxon-name-part> <tp:taxon-name-part taxon-name-part-type="species" reg="salinus">salinus</tp:taxon-name-part></tp:taxon-name><comment>(Brady, 1868): <xref ref-type="bibr" rid="B19">Diebel and Pietrzeniuk 1975</xref>: 1213, pl. VII, figs 5, 6.</comment></tp:nomenclature-citation><tp:nomenclature-citation><tp:taxon-name>
                  <tp:taxon-name-part taxon-name-part-type="genus" reg="Cyprinotus">Cyprinotus</tp:taxon-name-part> <tp:taxon-name-part taxon-name-part-type="species" reg="salinus">salinus</tp:taxon-name-part></tp:taxon-name><comment>(Brady, 1868): <xref ref-type="bibr" rid="B20">Diebel and Pietrzeniuk 1978</xref>: 90, pl. 24, figs 5, 6.</comment></tp:nomenclature-citation><tp:nomenclature-citation><tp:taxon-name>
                  <tp:taxon-name-part taxon-name-part-type="genus" reg="Heterocypris">Heterocypris</tp:taxon-name-part> <tp:taxon-name-part taxon-name-part-type="species" reg="salina">salina</tp:taxon-name-part> <tp:taxon-name-part taxon-name-part-type="subspecies" reg="salina">salina</tp:taxon-name-part></tp:taxon-name><comment>(Brady, 1868): <xref ref-type="bibr" rid="B25">Freels 1980</xref>: 28, pl. 3, figs 1–6.</comment></tp:nomenclature-citation><tp:nomenclature-citation><tp:taxon-name>
                  <tp:taxon-name-part taxon-name-part-type="genus" reg="Heterocypris">Heterocypris</tp:taxon-name-part> <tp:taxon-name-part taxon-name-part-type="species" reg="salina">salina</tp:taxon-name-part></tp:taxon-name><comment>(Brady, 1868): <xref ref-type="bibr" rid="B52">Meisch 2000</xref>: 354–357, fig. 148.</comment></tp:nomenclature-citation></tp:nomenclature-citation-list></tp:nomenclature><tp:treatment-sec sec-type="material" id="SECID0EI1BG"><title>Material examined.</title><p>Germany • 10 dissected females, (size <abbrev xmlns:xlink="http://www.w3.org/1999/xlink" xlink:title="right valve" id="ABBRID0EO1BG" xlink:type="simple">RV</abbrev> length = 1012–1107 µm, height = 629–652 µm; <abbrev xmlns:xlink="http://www.w3.org/1999/xlink" xlink:title="left valve" id="ABBRID0ES1BG" xlink:type="simple">LV</abbrev> length = 1098–1133 µm, height = 671–694 µm). Botanical Garden, TU Braunschweig; M. Bonilla-Flores leg. China • 2 females from Taro Co, <abbrev xmlns:xlink="http://www.w3.org/1999/xlink" xlink:title="south-central Tibetan Plateau" id="ABBRID0EW1BG" xlink:type="simple">STP</abbrev> (TIP11-84) (size <abbrev xmlns:xlink="http://www.w3.org/1999/xlink" xlink:title="right valve" id="ABBRID0E11BG" xlink:type="simple">RV</abbrev> length = 1068–1061 µm, height = 660–667 µm; <abbrev xmlns:xlink="http://www.w3.org/1999/xlink" xlink:title="left valve" id="ABBRID0E51BG" xlink:type="simple">LV</abbrev> length = 1079–1092 µm, height = 741–741 µm); • 2 females from Taro Co (TIP11-86) (<abbrev xmlns:xlink="http://www.w3.org/1999/xlink" xlink:title="right valve" id="ABBRID0EC2BG" xlink:type="simple">RV</abbrev> length = 1011–1146 µm, height = 633–732 µm; <abbrev xmlns:xlink="http://www.w3.org/1999/xlink" xlink:title="left valve" id="ABBRID0EG2BG" xlink:type="simple">LV</abbrev> length = 1024–1151 µm, height = 616–693 µm); • 1 female from Xuru Co, <abbrev xmlns:xlink="http://www.w3.org/1999/xlink" xlink:title="south-central Tibetan Plateau" id="ABBRID0EK2BG" xlink:type="simple">STP</abbrev> (TIP12-H55) (size <abbrev xmlns:xlink="http://www.w3.org/1999/xlink" xlink:title="right valve" id="ABBRID0EO2BG" xlink:type="simple">RV</abbrev> length = 960 µm, height = 569 µm; <abbrev xmlns:xlink="http://www.w3.org/1999/xlink" xlink:title="left valve" id="ABBRID0ES2BG" xlink:type="simple">LV</abbrev> length = 983 µm, height = 618 µm); P. Frenzel leg.</p></tp:treatment-sec><tp:treatment-sec sec-type="diagnosis" id="SECID0EW2BG"><title>Diagnosis.</title><p>(Adult female, Figs <xref ref-type="fig" rid="F10">10</xref>, <xref ref-type="fig" rid="F11">11</xref>) (adapted from <xref ref-type="bibr" rid="B52">Meisch 2000</xref> and <xref ref-type="bibr" rid="B45">Kubanç et al. 2007</xref>): valves compressed and triangular in the dorsal region. <abbrev xmlns:xlink="http://www.w3.org/1999/xlink" xlink:title="right valve" id="ABBRID0EM3BG" xlink:type="simple">RV</abbrev> smaller than <abbrev xmlns:xlink="http://www.w3.org/1999/xlink" xlink:title="left valve" id="ABBRID0EQ3BG" xlink:type="simple">LV</abbrev>, <abbrev xmlns:xlink="http://www.w3.org/1999/xlink" xlink:title="left valve" id="ABBRID0EU3BG" xlink:type="simple">LV</abbrev> overlapping <abbrev xmlns:xlink="http://www.w3.org/1999/xlink" xlink:title="right valve" id="ABBRID0EY3BG" xlink:type="simple">RV</abbrev>. <abbrev xmlns:xlink="http://www.w3.org/1999/xlink" xlink:title="right valve" id="ABBRID0E33BG" xlink:type="simple">RV</abbrev> has row denticles on anterior and posterior margins in external view, with broad inner lamella and inner list (Fig. <xref ref-type="fig" rid="F10">10A1, A3, A4, B1, B3, B4</xref>). <abbrev xmlns:xlink="http://www.w3.org/1999/xlink" xlink:title="left valve" id="ABBRID0EE4BG" xlink:type="simple">LV</abbrev> with a broad inner lamella, anteriorly with inner list, in the posteromedial region with a slight fold (Fig. <xref ref-type="fig" rid="F10">10A2–B2</xref>). Both valves display a brown coloration pattern, characterized by a pair of lighter stripes (Fig. <xref ref-type="fig" rid="F11">11B1, B2</xref>). Normal pores on the internal valve surface with simple apertures. The upper lip presents dense pseudochaetae laterally, just above the mouth opening. Female genital lobes with an oval shape, with no discernible projection at the intersection, but the shape of the apex is truncated, and an interlacing projection at the intersection forms a ring.</p><fig id="F10" position="float" orientation="portrait"><object-id xmlns:xlink="http://www.w3.org/1999/xlink" content-type="doi" xlink:type="simple">10.3897/zookeys.1264.140174.figure10</object-id><object-id xmlns:xlink="http://www.w3.org/1999/xlink" content-type="arpha" xlink:type="simple">3A1FF0A3-3B6E-579B-9D48-FA45D3C11FBF</object-id><label>Figure 10.</label><caption><p>SEM images of valve details of <italic><tp:taxon-name><tp:taxon-name-part taxon-name-part-type="genus" reg="Heterocypris">Heterocypris</tp:taxon-name-part> <tp:taxon-name-part taxon-name-part-type="species" reg="salina">salina</tp:taxon-name-part></tp:taxon-name></italic> (Brady, 1868) from Taro Co, Southern Tibetan Plateau (ID: TIP11-84-S01), and Braunschweig, Germany (ID: HS-G19-S01). Taro Co: A1. <abbrev xmlns:xlink="http://www.w3.org/1999/xlink" xlink:title="right valve" id="ABBRID0ED5BG" xlink:type="simple">RV</abbrev> and A2. <abbrev xmlns:xlink="http://www.w3.org/1999/xlink" xlink:title="left valve" id="ABBRID0EH5BG" xlink:type="simple">LV</abbrev> in internal view of adult specimens. A3. Denticles on the anterior margin, and A4. The posterior margin of the <abbrev xmlns:xlink="http://www.w3.org/1999/xlink" xlink:title="right valve" id="ABBRID0EL5BG" xlink:type="simple">RV</abbrev>, internal view. A5, A6. Normal pores with simple openings located in the central inner region of the <abbrev xmlns:xlink="http://www.w3.org/1999/xlink" xlink:title="right valve" id="ABBRID0EP5BG" xlink:type="simple">RV</abbrev>. Specimens from Braunschweig: B1. <abbrev xmlns:xlink="http://www.w3.org/1999/xlink" xlink:title="right valve" id="ABBRID0ET5BG" xlink:type="simple">RV</abbrev> and B2. <abbrev xmlns:xlink="http://www.w3.org/1999/xlink" xlink:title="left valve" id="ABBRID0EX5BG" xlink:type="simple">LV</abbrev> adult specimens, internal views. B3, B4. Denticles in the posterior region of the <abbrev xmlns:xlink="http://www.w3.org/1999/xlink" xlink:title="right valve" id="ABBRID0E25BG" xlink:type="simple">RV</abbrev>. B5, B6. Normal pores with simple opening located in the central inner area of the <abbrev xmlns:xlink="http://www.w3.org/1999/xlink" xlink:title="right valve" id="ABBRID0E65BG" xlink:type="simple">RV</abbrev>.</p></caption><graphic xmlns:xlink="http://www.w3.org/1999/xlink" xlink:href="zookeys-1264-207_article-140174__-g010.jpg" position="float" orientation="portrait" xlink:type="simple" id="oo_1495640.jpg"><uri content-type="original_file" xlink:type="simple">https://binary.pensoft.net/fig/1495640</uri></graphic></fig><fig id="F11" position="float" orientation="portrait"><object-id xmlns:xlink="http://www.w3.org/1999/xlink" content-type="doi" xlink:type="simple">10.3897/zookeys.1264.140174.figure11</object-id><object-id xmlns:xlink="http://www.w3.org/1999/xlink" content-type="arpha" xlink:type="simple">D0C38637-8FEE-54DE-98A6-95DC51A4C507</object-id><label>Figure 11.</label><caption><p>Microscopic image and SEM images of the valves of <italic><tp:taxon-name><tp:taxon-name-part taxon-name-part-type="genus" reg="Heterocypris">Heterocypris</tp:taxon-name-part> <tp:taxon-name-part taxon-name-part-type="species" reg="salina">salina</tp:taxon-name-part></tp:taxon-name></italic> (Brady, 1868) from Taro Co, Southern Tibetan Plateau (ID: TIP11-84-S01), and Braunschweig, Germany (ID: HS-G19-S01). Taro Co: A1. <abbrev xmlns:xlink="http://www.w3.org/1999/xlink" xlink:title="left valve" id="ABBRID0E26BG" xlink:type="simple">LV</abbrev> and A2. <abbrev xmlns:xlink="http://www.w3.org/1999/xlink" xlink:title="right valve" id="ABBRID0EAAAI" xlink:type="simple">RV</abbrev>, external view. <abbrev xmlns:xlink="http://www.w3.org/1999/xlink" xlink:title="left valve" id="ABBRID0EEAAI" xlink:type="simple">LV</abbrev> (A3) and <abbrev xmlns:xlink="http://www.w3.org/1999/xlink" xlink:title="right valve" id="ABBRID0EIAAI" xlink:type="simple">RV</abbrev> (A4), internal view. <abbrev xmlns:xlink="http://www.w3.org/1999/xlink" xlink:title="left valve" id="ABBRID0EMAAI" xlink:type="simple">LV</abbrev> (A5) and <abbrev xmlns:xlink="http://www.w3.org/1999/xlink" xlink:title="right valve" id="ABBRID0EQAAI" xlink:type="simple">RV</abbrev> (A6) in external view. A7, A8. Foveolae and normal rimmed pores with bristles on the external surface of <abbrev xmlns:xlink="http://www.w3.org/1999/xlink" xlink:title="right valve" id="ABBRID0EUAAI" xlink:type="simple">RV</abbrev>. Specimens from Braunschweig: B1. <abbrev xmlns:xlink="http://www.w3.org/1999/xlink" xlink:title="left valve" id="ABBRID0EYAAI" xlink:type="simple">LV</abbrev> and B2. <abbrev xmlns:xlink="http://www.w3.org/1999/xlink" xlink:title="right valve" id="ABBRID0E3AAI" xlink:type="simple">RV</abbrev>, external view. B3. <abbrev xmlns:xlink="http://www.w3.org/1999/xlink" xlink:title="left valve" id="ABBRID0EABAI" xlink:type="simple">LV</abbrev> and B4. <abbrev xmlns:xlink="http://www.w3.org/1999/xlink" xlink:title="right valve" id="ABBRID0EEBAI" xlink:type="simple">RV</abbrev> in internal view. B5. <abbrev xmlns:xlink="http://www.w3.org/1999/xlink" xlink:title="left valve" id="ABBRID0EIBAI" xlink:type="simple">LV</abbrev> and B6. <abbrev xmlns:xlink="http://www.w3.org/1999/xlink" xlink:title="right valve" id="ABBRID0EMBAI" xlink:type="simple">RV</abbrev>, external view. B7, B8. Show striations and normal rimmed pores with bristles on the external surface of <abbrev xmlns:xlink="http://www.w3.org/1999/xlink" xlink:title="right valve" id="ABBRID0EQBAI" xlink:type="simple">RV</abbrev>.</p></caption><graphic xmlns:xlink="http://www.w3.org/1999/xlink" xlink:href="zookeys-1264-207_article-140174__-g011.jpg" position="float" orientation="portrait" xlink:type="simple" id="oo_1495641.jpg"><uri content-type="original_file" xlink:type="simple">https://binary.pensoft.net/fig/1495641</uri></graphic></fig></tp:treatment-sec><tp:treatment-sec sec-type="description" id="SECID0EZBAI"><title>Dimensions.</title><p>Adult females, <abbrev xmlns:xlink="http://www.w3.org/1999/xlink" xlink:title="right valve" id="ABBRID0E6BAI" xlink:type="simple">RV</abbrev> ranges: length = 970–1194 µm, height = 577–755 µm; <abbrev xmlns:xlink="http://www.w3.org/1999/xlink" xlink:title="left valve" id="ABBRID0EDCAI" xlink:type="simple">LV</abbrev> ranges: length = 989–1189 µm, height = 603–724 µm.</p></tp:treatment-sec><tp:treatment-sec sec-type="Valves" id="SECID0EHCAI"><title>Valves.</title><p>Laterally, dorsal side arched. <abbrev xmlns:xlink="http://www.w3.org/1999/xlink" xlink:title="right valve" id="ABBRID0ENCAI" xlink:type="simple">RV</abbrev> has a broad inner lamella with small denticles along the anterior and posterior margins. <abbrev xmlns:xlink="http://www.w3.org/1999/xlink" xlink:title="left valve" id="ABBRID0ERCAI" xlink:type="simple">LV</abbrev> displays a broad inner lamella accompanied by an inner list. Normal pores on the internal valve surface with simple apertures (Fig. <xref ref-type="fig" rid="F10">10A5, A6, B5, B6</xref>). Similarly, multiple normal rimmed pores are present on the external valve surface, with a single bristle (Fig. <xref ref-type="fig" rid="F11">11A7, A8, B7, B8</xref>). Some striations were observed for organisms from Germany (Fig. <xref ref-type="fig" rid="F11">11B7</xref>).</p></tp:treatment-sec><tp:treatment-sec sec-type="description" id="SECID0EBDAI"><title>Description of soft parts.</title><p>(Figs <xref ref-type="fig" rid="F12">12</xref>, <xref ref-type="fig" rid="F13">13</xref>): <bold><italic>Antennule</italic></bold> (Fig. <xref ref-type="fig" rid="F12">12A</xref>). Seven-segmented: segment I with two long setose setae on the posterodistal side and one short seta on the anterodorsal region. Segment II with a short seta on the anterior side. Segment III carries two distal setae, with the anterodorsal seta reaching segment VII. Segment IV bears two long anterodorsal setae and two short posterodistal setae. Segment V features four long setae in the distal region. Segment VI with an α-setae in the distal part, with four long setae. Segment VII presents three long setae distally and one aesthetasc ya with 65 µm length, roughly twice as long as the terminal segment (31 µm).</p><fig id="F12" position="float" orientation="portrait"><object-id xmlns:xlink="http://www.w3.org/1999/xlink" content-type="doi" xlink:type="simple">10.3897/zookeys.1264.140174.figure12</object-id><object-id xmlns:xlink="http://www.w3.org/1999/xlink" content-type="arpha" xlink:type="simple">7BC9C532-7B93-5FC4-8C5B-931DF18FC7A8</object-id><label>Figure 12.</label><caption><p>Female <italic><tp:taxon-name><tp:taxon-name-part taxon-name-part-type="genus" reg="Heterocypris">Heterocypris</tp:taxon-name-part> <tp:taxon-name-part taxon-name-part-type="species" reg="salina">salina</tp:taxon-name-part></tp:taxon-name></italic> (Brady, 1868) from Braunschweig, Germany (ID: HS-G19-S01). A. Antennule; B. Antenna; C. Mandibular coxa; D. Mandibular palp; E. T1; F. Maxillula.</p></caption><graphic xmlns:xlink="http://www.w3.org/1999/xlink" xlink:href="zookeys-1264-207_article-140174__-g012.jpg" position="float" orientation="portrait" xlink:type="simple" id="oo_1495642.jpg"><uri content-type="original_file" xlink:type="simple">https://binary.pensoft.net/fig/1495642</uri></graphic></fig><fig id="F13" position="float" orientation="portrait"><object-id xmlns:xlink="http://www.w3.org/1999/xlink" content-type="doi" xlink:type="simple">10.3897/zookeys.1264.140174.figure13</object-id><object-id xmlns:xlink="http://www.w3.org/1999/xlink" content-type="arpha" xlink:type="simple">AD93EA3A-0A70-592F-B647-CD6F459A53D7</object-id><label>Figure 13.</label><caption><p>Female <italic><tp:taxon-name><tp:taxon-name-part taxon-name-part-type="genus" reg="Heterocypris">Heterocypris</tp:taxon-name-part> <tp:taxon-name-part taxon-name-part-type="species" reg="salina">salina</tp:taxon-name-part></tp:taxon-name></italic> (Brady, 1868) from Braunschweig, Germany (ID: HS-G19-S01). A. Upper lip and rake-like organs; B. T2; C. T3 with detail of the tip; D. Caudal ramus with attachment, and E. Female genital lobes.</p></caption><graphic xmlns:xlink="http://www.w3.org/1999/xlink" xlink:href="zookeys-1264-207_article-140174__-g013.jpg" position="float" orientation="portrait" xlink:type="simple" id="oo_1495643.jpg"><uri content-type="original_file" xlink:type="simple">https://binary.pensoft.net/fig/1495643</uri></graphic></fig><p><bold><italic>Antenna</italic></bold> (Fig. <xref ref-type="fig" rid="F12">12B</xref>). Five-segmented: coxa has two short hairy setae and one smooth short seta. Basis with a ventrodistal long seta. Exopod long seta as long as the first endopodal segment, which bears a segmented aesthetasc Y, a stout ventroapically seta, one short and five long natatory setae in the apical dorsal part. The second endopodal segment has four t-setae and two aesthetascs (y1 in the posteromedial part and y2 in the posterodistal part). This segment also bears two medial setae, and distally three long, slender setae (z) and three claws (G1, G2, and G3). Claws G1 and G3 are approximately equally long, while G2 is shorter. The terminal segment presents two claws (GM and Gm), and the aesthetasc y3. Exopod long seta (140 µm length) longer than the first (119 µm) and second (96 µm) endopodal segment, respectively; the exopod long seta is approximately 1.46× the length of the second endopodal segment.</p><p><bold><italic>Upper lip</italic></bold> (Fig. <xref ref-type="fig" rid="F13">13A</xref>). Measurements on the upper lip were taken as follows: l—length (245 µm), h—height (64 µm), hp—position of the maximum height (168 µm), in accordance with <xref ref-type="bibr" rid="B38">Karan-Žnidaršič and Petrov (2014)</xref>. Dense pseudochaetae were present laterally, just above the mouth opening. Rake-like organs are formed by eight teeth on the right, and nine on the left.</p><p><bold><italic>Mandibular coxa</italic></bold> (Fig. <xref ref-type="fig" rid="F12">12C</xref>) with seven teeth, the largest one with small setae on its ventral part. Teeth three, four, and seven lack setae between them.</p><p><bold><italic>Mandibular palp</italic></bold> (Fig. <xref ref-type="fig" rid="F12">12D</xref>). Four-segmented: the first segment bears two setose setae and one smooth seta, and an additional α-seta. The second segment has four setose setae, one long smooth seta, and one short setose β-seta on the inner part, and three smooth setae on the outer part. The third segment features eleven setae; four long smooth setae, with one thick γ-seta. In the most distal region, there are three short, setose setae and three smooth setae. The last segment has three setose setae in the distal region and one smooth seta.</p><p><bold><italic>Maxillula</italic></bold> (Fig. <xref ref-type="fig" rid="F12">12E</xref>). Maxillular palp two-segmented, the first one bears a long, smooth seta with four long and smooth distal setae, the second segment of the palp is subrectangular with four smooth setae. First endite with eight setae in distal part, and two setae in the basal region. Seven setae in second endite. The third endite has two serrated Zahnborsten, plus five smooth setae.</p><p><bold><italic>T1</italic></bold> (Fig. <xref ref-type="fig" rid="F12">12F</xref>). With two setae a, one b, and one d. Exopod with six hirsute rays, protopod with 13 setose distal setae. Endopod with three distal setae, h1 and h3 longer than h2.</p><p><bold><italic>T2</italic></bold> (Fig. <xref ref-type="fig" rid="F13">13B</xref>). Five-segmented: segment I with a short seta d1. Second segment bears a long anterodistal e-seta. Third segment with a distal setose f-seta. Segment four with a distally located g-seta with a shorter seta. Fifth segment with three h-setae; the claw-shaped seta h2 with dentition. The length of the second endopodal segment measures 95 µm, representing 61% of the length of the claw which measures 156 µm.</p><p><bold><italic>T3</italic></bold> (Fig. <xref ref-type="fig" rid="F13">13C</xref>). Four-segmented: first segment bears a short, smooth seta d1. In the distal region, with a long d2-seta, and a setose dp-seta. Second segment with a setose distal e-seta. Third segment in the distal part (fused 4<sup>th</sup> segment) has a small h1-seta, seta h2 is striated, and seta h3 long.</p><p><bold><italic>Uropodal ramus</italic></bold> (Fig. <xref ref-type="fig" rid="F13">13D</xref>) with an elongated shape and two distal claws – Ga (137 µm), exceeding Gp (97 µm) in length – plus one shorter setose Sp (80 µm). Additionally, with a smooth Sa seta, shorter than Sp, and two caudal ramus attachments.</p><p><bold><italic>Female genital lobes</italic></bold> (Fig. <xref ref-type="fig" rid="F13">13E</xref>). Oval and elongated shape, curvature of lobes; shape of apex is truncated, without a beak, and an interlacing projection at the intersection forms a ring.</p></tp:treatment-sec><tp:treatment-sec sec-type="Reproduction" id="SECID0EGJAI"><title>Reproduction.</title><p>Only asexual populations were found in Germany and <abbrev xmlns:xlink="http://www.w3.org/1999/xlink" xlink:title="south-central Tibetan Plateau" id="ABBRID0EMJAI" xlink:type="simple">STP</abbrev>. Males were recorded from Crete, Greece (<xref ref-type="bibr" rid="B66">Petkowski et al. 2000</xref>).</p></tp:treatment-sec><tp:treatment-sec sec-type="distribution" id="SECID0EUJAI"><title>Distribution.</title><p>Widespread distribution (<xref ref-type="bibr" rid="B52">Meisch 2000</xref>).</p></tp:treatment-sec><tp:treatment-sec sec-type="habitat" id="SECID0E5JAI"><title>Habitat.</title><p><italic><tp:taxon-name><tp:taxon-name-part taxon-name-part-type="genus" reg="Heterocypris">Heterocypris</tp:taxon-name-part> <tp:taxon-name-part taxon-name-part-type="species" reg="salina">salina</tp:taxon-name-part></tp:taxon-name></italic> is an eurytopic species, tolerant to high conductivity, typical of shallow and temporary ponds (<xref ref-type="bibr" rid="B52">Meisch 2000</xref>). Furthermore, according to our limnological data (Table <xref ref-type="table" rid="T1">1</xref>) and previous publications, the species is found in fresh, brackish, and saline waters (<xref ref-type="bibr" rid="B27">Ganning 1971</xref>), and alkaline and oxygenated waters (average 6.5 mg/l). Upper salinity limits are given as 8.6‰ (<xref ref-type="bibr" rid="B88">Vesper 1975</xref>) and even up to 20‰ (<xref ref-type="bibr" rid="B29">Griffiths and Holmes 2000</xref>). It is also tolerant to organic pollution (<xref ref-type="bibr" rid="B58">Mezquita et al. 1999</xref>).</p></tp:treatment-sec><tp:treatment-sec><!--Section generated to contain objects referenced in tp:taxon-treatment.--><table-wrap id="T1" position="float" orientation="portrait"><label>Table 1.</label><caption><p>Environmental data from sampling sites of <italic><tp:taxon-name><tp:taxon-name-part taxon-name-part-type="genus" reg="Heterocypris">Heterocypris</tp:taxon-name-part></tp:taxon-name></italic> species (He = <italic><tp:taxon-name><tp:taxon-name-part taxon-name-part-type="genus" reg="Heterocypris">Heterocypris</tp:taxon-name-part> <tp:taxon-name-part taxon-name-part-type="species" reg="exodonta">exodonta</tp:taxon-name-part></tp:taxon-name></italic> Bonilla-Flores &amp; Karanovic, sp. nov., Hi = <italic><tp:taxon-name><tp:taxon-name-part taxon-name-part-type="genus" reg="Heterocypris">Heterocypris</tp:taxon-name-part> <tp:taxon-name-part taxon-name-part-type="species" reg="incongruens">incongruens</tp:taxon-name-part></tp:taxon-name></italic> (Ramdohr, 1808), Hs = <italic><tp:taxon-name><tp:taxon-name-part taxon-name-part-type="genus" reg="Heterocypris">Heterocypris</tp:taxon-name-part> <tp:taxon-name-part taxon-name-part-type="species" reg="salina">salina</tp:taxon-name-part></tp:taxon-name></italic> (Brady, 1868)). WD: water depth, EC: electrical conductivity, WT: water temperature, DO: dissolved oxygen, Alk: alkalinity, ND: no data. (GPS coordinates referenced to the WGS84 geodetic system).</p></caption><table id="TID0EYJCI" rules="all"><tbody><tr><th rowspan="1" colspan="1">Species</th><th rowspan="1" colspan="1">Sample reference number</th><th rowspan="1" colspan="1">Locality</th><th rowspan="1" colspan="1">Date</th><th rowspan="1" colspan="1">Latitude, Longitude</th><th rowspan="1" colspan="1">Altitude m a.s.l.</th><th rowspan="1" colspan="1">Habitat</th><th rowspan="1" colspan="1">WD (m)</th><th rowspan="1" colspan="1">EC [µS/cm]</th><th rowspan="1" colspan="1">WT [°C]</th><th rowspan="1" colspan="1">pH</th><th rowspan="1" colspan="1">DO [mg/l]</th><th rowspan="1" colspan="1">alk [mmol/l]</th></tr><tr><td rowspan="1" colspan="1">
                <bold>He</bold>
              </td><td rowspan="1" colspan="1">NC-0919</td><td rowspan="1" colspan="1">Nam Co, <abbrev xmlns:xlink="http://www.w3.org/1999/xlink" xlink:title="south-central Tibetan Plateau" id="ABBRID0EGCAE" xlink:type="simple">STP</abbrev></td><td rowspan="1" colspan="1">13.09.2019</td><td rowspan="1" colspan="1">
                <named-content xmlns:xlink="http://www.w3.org/1999/xlink" content-type="dwc:verbatimCoordinates" xlink:type="simple">
                  <named-content content-type="geo-json" specific-use="{&#34;type&#34;:&#34;Point&#34;,&#34;coordinates&#34;:[90.960000,30.790000]}" id="NCID0ETCAE" xlink:type="simple">30°47.40'N, 90°57.60'E</named-content>
                </named-content>
              </td><td rowspan="1" colspan="1">4728</td><td rowspan="1" colspan="1">Pond</td><td rowspan="1" colspan="1">0.2</td><td rowspan="1" colspan="1">ND</td><td rowspan="1" colspan="1">ND</td><td rowspan="1" colspan="1">ND</td><td rowspan="1" colspan="1">ND</td><td rowspan="1" colspan="1">ND</td></tr><tr><td rowspan="1" colspan="1">
                <bold>He, Hi, Hs</bold>
              </td><td rowspan="1" colspan="1">TIP11-84</td><td rowspan="1" colspan="1">Taro Co, <abbrev xmlns:xlink="http://www.w3.org/1999/xlink" xlink:title="south-central Tibetan Plateau" id="ABBRID0E5DAE" xlink:type="simple">STP</abbrev></td><td rowspan="1" colspan="1">21.09.2011</td><td rowspan="1" colspan="1">
                <named-content xmlns:xlink="http://www.w3.org/1999/xlink" content-type="dwc:verbatimCoordinates" xlink:type="simple">
                  <named-content content-type="geo-json" specific-use="{&#34;type&#34;:&#34;Point&#34;,&#34;coordinates&#34;:[84.330167,31.185167]}" id="NCID0ELEAE" xlink:type="simple">31°11.11'N, 84°19.81'E</named-content>
                </named-content>
              </td><td rowspan="1" colspan="1">4577</td><td rowspan="1" colspan="1">Pond</td><td rowspan="1" colspan="1">ND</td><td rowspan="1" colspan="1">1342</td><td rowspan="1" colspan="1">10.1</td><td rowspan="1" colspan="1">9.2</td><td rowspan="1" colspan="1">3.5</td><td rowspan="1" colspan="1">10.7</td></tr><tr><td rowspan="1" colspan="1">
                <bold>Hi</bold>
              </td><td rowspan="1" colspan="1">HI-M19</td><td rowspan="1" colspan="1">San Nicolas Tetelco, Mexico City</td><td rowspan="1" colspan="1">24.03.2021</td><td rowspan="1" colspan="1">
                <named-content xmlns:xlink="http://www.w3.org/1999/xlink" content-type="dwc:verbatimCoordinates" xlink:type="simple">
                  <named-content content-type="geo-json" specific-use="{&#34;type&#34;:&#34;Point&#34;,&#34;coordinates&#34;:[-98.970667,19.206833]}" id="NCID0E6FAE" xlink:type="simple">19°12.41'N, 98°58.24'W</named-content>
                </named-content>
              </td><td rowspan="1" colspan="1">2271</td><td rowspan="1" colspan="1">Flowerpot</td><td rowspan="1" colspan="1">0.1</td><td rowspan="1" colspan="1">ND</td><td rowspan="1" colspan="1">ND</td><td rowspan="1" colspan="1">ND</td><td rowspan="1" colspan="1">ND</td><td rowspan="1" colspan="1">ND</td></tr><tr><td rowspan="1" colspan="1">
                <bold>Hi</bold>
              </td><td rowspan="1" colspan="1">TIP08-4</td><td rowspan="1" colspan="1">Luo Ma town, <abbrev xmlns:xlink="http://www.w3.org/1999/xlink" xlink:title="south-central Tibetan Plateau" id="ABBRID0EKHAE" xlink:type="simple">STP</abbrev></td><td rowspan="1" colspan="1">08.09.2008</td><td rowspan="1" colspan="1">
                <named-content xmlns:xlink="http://www.w3.org/1999/xlink" content-type="dwc:verbatimCoordinates" xlink:type="simple">
                  <named-content content-type="geo-json" specific-use="{&#34;type&#34;:&#34;Point&#34;,&#34;coordinates&#34;:[91.808000,31.274833]}" id="NCID0EXHAE" xlink:type="simple">31°16.49'N, 91°48.48'E</named-content>
                </named-content>
              </td><td rowspan="1" colspan="1">4587</td><td rowspan="1" colspan="1">Small lake</td><td rowspan="1" colspan="1">0.1</td><td rowspan="1" colspan="1">227</td><td rowspan="1" colspan="1">12.9</td><td rowspan="1" colspan="1">8.8</td><td rowspan="1" colspan="1">5.2</td><td rowspan="1" colspan="1">0.2</td></tr><tr><td rowspan="1" colspan="1">
                <bold>Hi</bold>
              </td><td rowspan="1" colspan="1">TIP11-99</td><td rowspan="1" colspan="1">Taro Co, <abbrev xmlns:xlink="http://www.w3.org/1999/xlink" xlink:title="south-central Tibetan Plateau" id="ABBRID0ECJAE" xlink:type="simple">STP</abbrev></td><td rowspan="1" colspan="1">23.09.2011</td><td rowspan="1" colspan="1">
                <named-content xmlns:xlink="http://www.w3.org/1999/xlink" content-type="dwc:verbatimCoordinates" xlink:type="simple">
                  <named-content content-type="geo-json" specific-use="{&#34;type&#34;:&#34;Point&#34;,&#34;coordinates&#34;:[84.323333,31.323667]}" id="NCID0EPJAE" xlink:type="simple">31°19.42'N, 84°19.40'E</named-content>
                </named-content>
              </td><td rowspan="1" colspan="1">4578</td><td rowspan="1" colspan="1">Pond near inflow</td><td rowspan="1" colspan="1">0.2</td><td rowspan="1" colspan="1">236</td><td rowspan="1" colspan="1">16.6</td><td rowspan="1" colspan="1">9.4</td><td rowspan="1" colspan="1">2.9</td><td rowspan="1" colspan="1">1.4</td></tr><tr><td rowspan="1" colspan="1">
                <bold>Hs</bold>
              </td><td rowspan="1" colspan="1">HS-G19</td><td rowspan="1" colspan="1">Braunschweig, Germany</td><td rowspan="1" colspan="1">26.03.2021</td><td rowspan="1" colspan="1">
                <named-content xmlns:xlink="http://www.w3.org/1999/xlink" content-type="dwc:verbatimCoordinates" xlink:type="simple">
                  <named-content content-type="geo-json" specific-use="{&#34;type&#34;:&#34;Point&#34;,&#34;coordinates&#34;:[10.532500,52.270500]}" id="NCID0EDLAE" xlink:type="simple">52°16.23'N, 10°31.95'E</named-content>
                </named-content>
              </td><td rowspan="1" colspan="1">73</td><td rowspan="1" colspan="1">Flowerpot</td><td rowspan="1" colspan="1">0.2</td><td rowspan="1" colspan="1">ND</td><td rowspan="1" colspan="1">ND</td><td rowspan="1" colspan="1">ND</td><td rowspan="1" colspan="1">ND</td><td rowspan="1" colspan="1">ND</td></tr><tr><td rowspan="1" colspan="1">
                <bold>Hs</bold>
              </td><td rowspan="1" colspan="1">TIP11-86</td><td rowspan="1" colspan="1">Taro Co, <abbrev xmlns:xlink="http://www.w3.org/1999/xlink" xlink:title="south-central Tibetan Plateau" id="ABBRID0EOMAE" xlink:type="simple">STP</abbrev></td><td rowspan="1" colspan="1">21.09.2011</td><td rowspan="1" colspan="1">
                <named-content xmlns:xlink="http://www.w3.org/1999/xlink" content-type="dwc:verbatimCoordinates" xlink:type="simple">
                  <named-content content-type="geo-json" specific-use="{&#34;type&#34;:&#34;Point&#34;,&#34;coordinates&#34;:[84.303500,31.186833]}" id="NCID0E2MAE" xlink:type="simple">31°11.21'N, 84°18.21'E</named-content>
                </named-content>
              </td><td rowspan="1" colspan="1">4588</td><td rowspan="1" colspan="1">Pond</td><td rowspan="1" colspan="1">0.1</td><td rowspan="1" colspan="1">1017</td><td rowspan="1" colspan="1">16.2</td><td rowspan="1" colspan="1">9.5</td><td rowspan="1" colspan="1">5.8</td><td rowspan="1" colspan="1">7.1</td></tr><tr><td rowspan="1" colspan="1">
                <bold>Hs</bold>
              </td><td rowspan="1" colspan="1">TIP12-H55</td><td rowspan="1" colspan="1">Pond near Xuru Co, <abbrev xmlns:xlink="http://www.w3.org/1999/xlink" xlink:title="south-central Tibetan Plateau" id="ABBRID0EGOAE" xlink:type="simple">STP</abbrev></td><td rowspan="1" colspan="1">23.06.2012</td><td rowspan="1" colspan="1">
                <named-content xmlns:xlink="http://www.w3.org/1999/xlink" content-type="dwc:verbatimCoordinates" xlink:type="simple">
                  <named-content content-type="geo-json" specific-use="{&#34;type&#34;:&#34;Point&#34;,&#34;coordinates&#34;:[86.439500,30.169500]}" id="NCID0ETOAE" xlink:type="simple">30°10.17'N, 86°26.37'E</named-content>
                </named-content>
              </td><td rowspan="1" colspan="1">4728</td><td rowspan="1" colspan="1">Pond</td><td rowspan="1" colspan="1">0.1</td><td rowspan="1" colspan="1">1639</td><td rowspan="1" colspan="1">22.5</td><td rowspan="1" colspan="1">8.6</td><td rowspan="1" colspan="1">10.4</td><td rowspan="1" colspan="1">15.5</td></tr></tbody></table></table-wrap></tp:treatment-sec><ref-list><ref id="B54"><mixed-citation xmlns:xlink="http://www.w3.org/1999/xlink" xlink:type="simple"><person-group><name name-style="western"><surname>Meisch</surname><given-names>C</given-names></name><name name-style="western"><surname>Broodbakker</surname><given-names>NW</given-names></name></person-group> (<year>1993</year>) <article-title>Freshwater <tp:taxon-name><tp:taxon-name-part taxon-name-part-type="class">Ostracoda</tp:taxon-name-part></tp:taxon-name> (<tp:taxon-name><tp:taxon-name-part taxon-name-part-type="subphylum">Crustacea</tp:taxon-name-part></tp:taxon-name>) collected by Prof. J.H. Stock on the Canary and Cape Verde islands. With an annotated checklist of the freshwater <tp:taxon-name><tp:taxon-name-part taxon-name-part-type="class">Ostracoda</tp:taxon-name-part></tp:taxon-name> of the Azores, Madeira, the Canary, the Selvagens and Cape Verde islands.</article-title><source>Travaux Scientifiques Du Musee National D’Histoire Naturelle De Luxembourg</source><volume>19</volume>: <fpage>3</fpage>–<lpage>47</lpage>.</mixed-citation></ref><ref id="B61"><mixed-citation xmlns:xlink="http://www.w3.org/1999/xlink" xlink:type="simple"><person-group><name name-style="western"><surname>Müller</surname><given-names>GW</given-names></name></person-group> (<year>1900</year>) <article-title>Deutschlands Süsswasser-Ostracoden.</article-title><source>Zoologica (Stuttgart)</source><volume>12</volume>: <fpage>1</fpage>–<lpage>112</lpage>.</mixed-citation></ref><ref id="B43"><mixed-citation xmlns:xlink="http://www.w3.org/1999/xlink" xlink:type="simple"><person-group><name name-style="western"><surname>Klie</surname><given-names>W</given-names></name></person-group> (<year>1932</year>) Die fauna des Timavo. Ein beitrag Zur Kennitnis der Hoehlengewaesser des suess-und brackwasser im karst. In: Stammer HJ (Ed.) Zoologische Jahrbuecher, Abteilung fur Systematik, oekologie und geographie der tiere, 63(5/6), 521–656.</mixed-citation></ref><ref id="B90"><mixed-citation xmlns:xlink="http://www.w3.org/1999/xlink" xlink:type="simple"><person-group><name name-style="western"><surname>Wagner</surname><given-names>CW</given-names></name></person-group> (<year>1957</year>) Sur les ostracodes du Quaternaire récent des Pays-Bas et leur utilisation dans I’étude géologique des dépôts Holocènes. Mouton &amp; Co, The Hague, 1–259.</mixed-citation></ref><ref id="B36"><mixed-citation xmlns:xlink="http://www.w3.org/1999/xlink" xlink:type="simple"><person-group><name name-style="western"><surname>Jordan</surname><given-names>H</given-names></name><name name-style="western"><surname>Bernstorff</surname><given-names>U</given-names></name><name name-style="western"><surname>Gründel</surname><given-names>J</given-names></name></person-group> (<year>1962</year>) <article-title>Die Ostracoden des Älteren Travertins (Pleistozän) von Mülhausen (Thür.).</article-title> In: <person-group><name name-style="western"><surname>Gründel</surname><given-names>J</given-names></name></person-group> (<role>Ed.</role>) <issue-title>Freiberger Forschungshefte H, C 125.</issue-title><source>Paläontologie</source>, <fpage>65</fpage>–<lpage>126</lpage>.</mixed-citation></ref><ref id="B18"><mixed-citation xmlns:xlink="http://www.w3.org/1999/xlink" xlink:type="simple"><person-group><name name-style="western"><surname>Devoto</surname><given-names>G</given-names></name></person-group> (<year>1965</year>) <article-title>Lacustrine Pleistocene in the lower Liri valley.</article-title><source>Geologica Romana</source><volume>4</volume>: <fpage>291</fpage>–<lpage>368</lpage>.</mixed-citation></ref><ref id="B19"><mixed-citation xmlns:xlink="http://www.w3.org/1999/xlink" xlink:type="simple"><person-group><name name-style="western"><surname>Diebel</surname><given-names>K</given-names></name><name name-style="western"><surname>Pietrzeniuk</surname><given-names>E</given-names></name></person-group> (<year>1975</year>) <article-title>Mittel- und jungpleistozäne Ostracodenfaunen des Raums Potsdam – Brandenburg – Rathenow in stratigraphischer und ökologischer Sicht.</article-title><source>Zeitschrift für Geologische Wissenschaften</source><volume>3</volume>: <fpage>1197</fpage>–<lpage>1233</lpage>.</mixed-citation></ref><ref id="B20"><mixed-citation xmlns:xlink="http://www.w3.org/1999/xlink" xlink:type="simple"><person-group><name name-style="western"><surname>Diebel</surname><given-names>K</given-names></name><name name-style="western"><surname>Pietrzeniuk</surname><given-names>E</given-names></name></person-group> (<year>1978</year>) <article-title>Die Ostrakodenfauna des eeminterglazialen Travertins von Burgtonna in Thüringen.</article-title><source>Quartärpaläontologie</source><volume>3</volume>: <fpage>87</fpage>–<lpage>91</lpage>. <ext-link xlink:href="10.1515/9783112613245-008" ext-link-type="doi" xlink:type="simple">https://doi.org/10.1515/9783112613245-008</ext-link></mixed-citation></ref><ref id="B25"><mixed-citation xmlns:xlink="http://www.w3.org/1999/xlink" xlink:type="simple"><person-group><name name-style="western"><surname>Freels</surname><given-names>D</given-names></name></person-group> (<year>1980</year>) <article-title>Limnische Ostrakoden aus Jungtertiär und Quartär der Türkei.</article-title><source>Geologisches Jahrbuch B</source><volume>39</volume>: <fpage>3</fpage>–<lpage>169</lpage>.</mixed-citation></ref><ref id="B52"><mixed-citation xmlns:xlink="http://www.w3.org/1999/xlink" xlink:type="simple"><person-group><name name-style="western"><surname>Meisch</surname><given-names>C</given-names></name></person-group> (<year>2000</year>) <source>Freshwater <tp:taxon-name><tp:taxon-name-part taxon-name-part-type="class">Ostracoda</tp:taxon-name-part></tp:taxon-name> of Western and Central Europe. Süßwasserfauna von Mitteleuropa 8/3.</source><publisher-name>Spektrum Akademischer Verlag</publisher-name>, <publisher-loc>Heidelberg, Berlin</publisher-loc>, <size units="page">522 pp</size>.</mixed-citation></ref><ref id="B45"><mixed-citation xmlns:xlink="http://www.w3.org/1999/xlink" xlink:type="simple"><person-group><name name-style="western"><surname>Kubanç</surname><given-names>N</given-names></name><name name-style="western"><surname>Özuluğ</surname><given-names>O</given-names></name><name name-style="western"><surname>Kubanç</surname><given-names>C</given-names></name></person-group> (<year>2007</year>) <article-title>The ontogeny of appendages of <italic><tp:taxon-name><tp:taxon-name-part taxon-name-part-type="genus">Heterocypris</tp:taxon-name-part> <tp:taxon-name-part taxon-name-part-type="species">salina</tp:taxon-name-part></tp:taxon-name></italic> (Brady, 1868) <tp:taxon-name><tp:taxon-name-part taxon-name-part-type="class">Ostracoda</tp:taxon-name-part></tp:taxon-name> (<tp:taxon-name><tp:taxon-name-part taxon-name-part-type="subphylum">Crustacea</tp:taxon-name-part></tp:taxon-name>).</article-title><source>Hydrobiologia</source><volume>585</volume>(<issue>1</issue>): <fpage>255</fpage>–<lpage>272</lpage>. <ext-link xlink:href="10.1007/s10750-007-0642-5" ext-link-type="doi" xlink:type="simple">https://doi.org/10.1007/s10750-007-0642-5</ext-link></mixed-citation></ref><ref id="B38"><mixed-citation xmlns:xlink="http://www.w3.org/1999/xlink" xlink:type="simple"><person-group><name name-style="western"><surname>Karan-Žnidaršič</surname><given-names>T</given-names></name><name name-style="western"><surname>Petrov</surname><given-names>B</given-names></name></person-group> (<year>2014</year>) <article-title>Morphological differentiation of seven species of the genus <italic><tp:taxon-name><tp:taxon-name-part taxon-name-part-type="genus">Heterocypris</tp:taxon-name-part></tp:taxon-name></italic> Claus, 1892 (<tp:taxon-name><tp:taxon-name-part taxon-name-part-type="class">Ostracoda</tp:taxon-name-part></tp:taxon-name>, <tp:taxon-name><tp:taxon-name-part taxon-name-part-type="subphylum">Crustacea</tp:taxon-name-part></tp:taxon-name>) based on the upper lip.</article-title><source>Zootaxa</source><volume>3852</volume>(<issue>3</issue>): <fpage>321</fpage>. <ext-link xlink:href="10.11646/zootaxa.3852.3.2" ext-link-type="doi" xlink:type="simple">https://doi.org/10.11646/zootaxa.3852.3.2</ext-link></mixed-citation></ref><ref id="B66"><mixed-citation xmlns:xlink="http://www.w3.org/1999/xlink" xlink:type="simple"><person-group><name name-style="western"><surname>Petkowski</surname><given-names>T</given-names></name><name name-style="western"><surname>Scharf</surname><given-names>B</given-names></name><name name-style="western"><surname>Keyser</surname><given-names>D</given-names></name></person-group> (<year>2000</year>) <article-title>New and little known ostracods of the genus <italic><tp:taxon-name><tp:taxon-name-part taxon-name-part-type="genus">Heterocypris</tp:taxon-name-part></tp:taxon-name></italic> (<tp:taxon-name><tp:taxon-name-part taxon-name-part-type="subphylum">Crustacea</tp:taxon-name-part></tp:taxon-name>, <tp:taxon-name><tp:taxon-name-part taxon-name-part-type="class">Ostracoda</tp:taxon-name-part></tp:taxon-name>) from the Balkan Peninsula.</article-title><source>Limnologica</source><volume>30</volume>(<issue>1</issue>): <fpage>45</fpage>–<lpage>57</lpage>. <ext-link xlink:href="10.1016/S0075-9511(00)80042-0" ext-link-type="doi" xlink:type="simple">https://doi.org/10.1016/S0075-9511(00)80042-0</ext-link></mixed-citation></ref><ref id="B27"><mixed-citation xmlns:xlink="http://www.w3.org/1999/xlink" xlink:type="simple"><person-group><name name-style="western"><surname>Ganning</surname><given-names>B</given-names></name></person-group> (<year>1971</year>) <article-title>On the ecology of <italic><tp:taxon-name><tp:taxon-name-part taxon-name-part-type="genus">Heterocypris</tp:taxon-name-part> <tp:taxon-name-part taxon-name-part-type="species">salinus</tp:taxon-name-part></tp:taxon-name></italic>, <italic><tp:taxon-name><tp:taxon-name-part taxon-name-part-type="genus">H.</tp:taxon-name-part> <tp:taxon-name-part taxon-name-part-type="species">incongruens</tp:taxon-name-part></tp:taxon-name></italic> and <italic><tp:taxon-name><tp:taxon-name-part taxon-name-part-type="genus">Cypridopsis</tp:taxon-name-part> <tp:taxon-name-part taxon-name-part-type="species">aculeata</tp:taxon-name-part></tp:taxon-name></italic> (<tp:taxon-name><tp:taxon-name-part taxon-name-part-type="subphylum">Crustacea</tp:taxon-name-part></tp:taxon-name>: <tp:taxon-name><tp:taxon-name-part taxon-name-part-type="class">Ostracoda</tp:taxon-name-part></tp:taxon-name>) from Baltic brackish-water rockpools.</article-title><source>Marine Biology</source><volume>8</volume>(<issue>4</issue>): <fpage>271</fpage>–<lpage>279</lpage>. <ext-link xlink:href="10.1007/BF00348009" ext-link-type="doi" xlink:type="simple">https://doi.org/10.1007/BF00348009</ext-link></mixed-citation></ref><ref id="B88"><mixed-citation xmlns:xlink="http://www.w3.org/1999/xlink" xlink:type="simple"><person-group><name name-style="western"><surname>Vesper</surname><given-names>B</given-names></name></person-group> (<year>1975</year>) <article-title>Ein Beitrag zur Ostracodenfauna Schleswig-Holsteins.</article-title><source>Mitteilungen Hamburger Zoologisches Museum und Institut</source><volume>72</volume>: <fpage>97</fpage>–<lpage>108</lpage>.</mixed-citation></ref><ref id="B29"><mixed-citation xmlns:xlink="http://www.w3.org/1999/xlink" xlink:type="simple"><person-group><name name-style="western"><surname>Griffiths</surname><given-names>HI</given-names></name><name name-style="western"><surname>Holmes</surname><given-names>JA</given-names></name></person-group> (<year>2000</year>) <source>Non-marine ostracods &amp; Quaternary palaeoenvironments. Technical Guide No.</source><publisher-name>8</publisher-name>, <publisher-loc>Quaternary Research Association, London</publisher-loc>, <size units="page">188 pp</size>.</mixed-citation></ref><ref id="B58"><mixed-citation xmlns:xlink="http://www.w3.org/1999/xlink" xlink:type="simple"><person-group><name name-style="western"><surname>Mezquita</surname><given-names>F</given-names></name><name name-style="western"><surname>Griffiths</surname><given-names>HI</given-names></name><name name-style="western"><surname>Sanz</surname><given-names>S</given-names></name><name name-style="western"><surname>Soria</surname><given-names>JM</given-names></name><name name-style="western"><surname>Piñón</surname><given-names>A</given-names></name><name name-style="western"><surname>Sanz</surname><given-names>S</given-names></name><name name-style="western"><surname>Pinon</surname><given-names>A</given-names></name></person-group> (<year>1999</year>) <article-title>Ecology and distribution of ostracods associated with flowing waters in the eastern Iberian Peninsula.</article-title><source>Journal of Crustacean Biology</source><volume>19</volume>(<issue>2</issue>): <fpage>344</fpage>–<lpage>354</lpage>. <ext-link xlink:href="10.2307/1549241" ext-link-type="doi" xlink:type="simple">https://doi.org/10.2307/1549241</ext-link></mixed-citation></ref></ref-list></tp:taxon-treatment>
